# Supplementary material for: Genetic Diagnosis Spectrum and Multigenic Burden of Exome-Level Rare Variants in a Childhood Epilepsy Cohort
Source: Front Genet. 2021 Dec 21;12:782419. doi: 10.3389/fgene.2021.782419 (PMC8725238; doi:10.3389/fgene.2021.782419)
Supplement: Supplementary file 1 [file Table2.XLSX]

## Sheet: Sheet1
Supplemental table2: Detailed clinical information of patients with epilepsy
Sample No.	Gender	DOB	Onset age(Month)	Positive genetic dignosis	Genetic defects or genes	Onset type	Epilepsy syndrome1	EEG2	Brain MRI3	AED4	Prognosis5	family hisroty	ID/DD6
4857	female	2015-08-09	10	No		General	WEST syndrome	Diffuse epileptiform discharge	Brain atrophy	VPA,LEV,ACTH	3	No	DD
4869	male	2007-12-25	61	No		General		Slow wave	Brain atrophy	VPA,LEV	3	No	DD
4870	male	2008-08-05	101	No		General		Hypsarrhythmia	Multiple abnormal signals,brain atrophy	LEV	1	No
4874	male	2016-03-13	2	No		Focal	WEST syndrome	Hypsarrhythmia,spasms,focal seizure	Multiple abnormal signals	TPM,CZP,ACTH,LEV,VPA,OXC	3	No	DD
4879	female	2015-11-11	14	No		Focal		Focal seizure	Mild atrophy	OXC,VPA,LEV		No
4918	female	2016-09-28		No		Focal
4924	female	2016-06-20		Yes	2q24.3 deletion	Focal
4935	male	2015-01-15		No						VPA			DD
4954	female	2013-07-05	36	No		Focal		Slow wave	Arteriovenous malformation	LEV	0	No	ID
5069	male	2009-08-01		No
5102	male	2015-04-06	6	Yes	16p11.2 deletion
5125	male	2003-12-28		No
5182	male	2017-01-10	1	Yes	ADSL	Focal		Focal epileptiform discharge	White matter lesions	LEV		No
5222	female	2004-12-27	148	Yes	22q11.2 deletion	General		Normal	Normal	None	0	No	DD
5239	male	2017-03-31	0	No		Focal		Diffuse epileptiform discharge	Normal	PB	0
5356	female	2015-04-12	3	No		Focal		Diffuse epileptiform discharge	Pachygyria	LEV,VPA,CZP,ACTH	3	No	DD
5372	male	2009-12-12	75	No		Focal	BECT	Focal epileptiform discharge	Normal	VPA,TPM,CZP,LEV,OXC	0	No
5389	male	2013-06-09		Yes	TPP1
5454	female	2011-02-18	61	No		Focal		Diffuse epileptiform discharge	Normal	OXC,TPM	2	Yes
5467	male	2006-04-26	4	Yes	SCN1A		Dravet syndrome		Normal	TPM,VPA,LEV		No
5488	female	2017-05-22	0	No				Diffuse epileptiform discharge		PB		Yes
5508	male	2015-06-22	23	Yes	TSC1	General		Slow wave	Focal cortical dysplasia	VPA,LEV	0	Yes
5541	female	2015-05-09	24	Yes	SLC19A3	Focal		Normal	Multiple abnormal signals	None		No
5553	male	2016-10-18	6	Yes	PRRT2	Focal		Normal	Normal	LEV	0	No
5554	male	2015/0/29	21	Yes	SCN2A	General		Hypsarrhythmia	Mild atrophy	VPA,ACTH	3	No	DD
5592	male	2013-08-09	46	No		General		Normal	Normal	LEV	0	No
5689	female	2012-05-18		No
5692	female	2016-11-02	8	Yes	PRRT2	General			Normal	LEV	0
5694	female	2017-01-23	5	Yes	SCN4A	General	BFNS	Diffuse epileptiform discharge	Normal	LEV,TPM	0
5735	male	2004-08-25		Yes	3p duplication & 9p duplication
5765	male	2017-01-10	5	No		Focal		Diffuse epileptiform discharge	Normal	LEV,TPM	0	No
5784	male	2016-10-29	9	Yes	SCN1A		Dravet syndrome			LEV,TPM,CZP	2
5790	female	2016-03-16	13	No		General		Normal	Normal	LEV		Yes
5794	male	2015-06-15		Yes	RARS2
5884	female	2017-01-22		Yes	SCN8A					OXC,TPM,VPA	1		DD
5910	female	1999-02-14		No
6014	male	2013-02-07		No
6041	female	2012-12-21		No
6095	male	2016-01-24		No
6117	male	2016-12-22	9	No		General
6120	male	2012-11-03		Yes	SCN1A	Focal	Dravet syndrome	Focal epileptiform discharge	Normal	LEV		Yes
6134	male	2014-09-17	35	No				Normal	Normal	LEV	0	No
6175	female	2016-07-09		No
6252	female	2017-03-25	3	Yes	SCN1A	Focal	Dravet syndrome	Diffuse epileptiform discharge	Normal	TPM,VPA,LEV,CBZ	3
6317	male	2016-05-23	12	No				Normal		LEV,VPA
6321	male	2012-09-25		Yes	TPP1
6322	female	2017-08-28	0	No				Normal	Normal
6339	male	2017-08-25	2	No		Focal				VPA,TPM,CZP,LEV
6351	male	2013-08-16	36	No		General		myoclonic seizure, atypical absence seizure,diffuse epileptiform discharge	Focal cortical dysplasia	VPA,LTG,TPM,CZP,OXC	3
6372	male	2015-12-12	21	Yes	NF1				Neurofibroma	LEV		No	DD
6527	male	2015-02-05	32	No		Focal				None
6580	male	2015-11-18	24	No		Focal			Cyst	LEV,TPM,VPA	1	Yes
6582	male	2017-10-16		No
6668	female	2017-11-06	0	No		Focal		Diffuse epileptiform discharge	Pachygyria	LEV,PB	3	No
6681	male	2015-10-30		No
6723	male	2014-03-05	44	No		Focal				LEV		No
6735	female	2016-12-04	6	Yes	SCN1A		Dravet syndrome	Normal	Mild atrophy	VPA,LEV,TPM	3	No
6768	female	2016-10-16	1	No		Focal		Diffuse epileptiform discharge	Normal	TPM,LEV,VPA,OXC	3	No	DD
6814	male	2016-05-02	16	No				Normal	Mild atrophy			Yes
6844	male	2016-09-28	3	No		Focal		Diffuse epileptiform discharge	Brain atrophy	LEV,VPA,TPM	1		DD
6846	male	2009-06-10		Yes	SCN1A		Dravet syndrome	Diffuse epileptiform discharge	Normal	VPA,LEV,TPM	2
6847	female	2017-09-16	1	Yes	CDKL5	Focal		Normal	Mild atrophy	LEV,VPA,TPM,CZP		No	DD
6859	male	2013-12-08		No		General		spike wave	Normal
6862	male	2013-09-09		No								No
6885	male	2017-06-19	6	Yes	PRRT2	General		Normal	Mild atrophy	LEV,OXC	0	Yes	DD
6889	female	2017-10-18	1	Yes	CDKL5	Focal		spike wave	Normal	LEV,TPM,OXC,VPA	3		DD
6907	male	2017-12-25	0	No				spike wave	Multiple abnormal signals	PB		No
6911	male	2017-12-28	0	No				Normal	HIE	PB	0
6948	male	2011-12-24	42	No		General		Normal	Normal			Yes
6963	female	2018-01-05	0	No				Normal	Normal	LEV	3
6964	male	2017-09-27	3	Yes	KCNT1	Focal		spike wave	Brain atrophy	LEV,VPA,OXC
7020	male	2004-07-25	96	No				Focal epileptiform discharge	Multiple abnormal signals	VPA,OXC	0	Yes
7064	male	2013-06-01		No				spike wave	Normal	LEV	0	Yes
7175	female	2007-06-20	126	No		Focal		spike wave	Normal	OXC	0	No
7264	male	2005-08-18	148	No		Focal			Cyst	OXC	1	No	DD
7279	female	2009-01-14		No			BECT		Mild atrophy
7337	male	2010-08-15	78	No		Focal		Focal epileptiform discharge	Normal	OXC	0
7400	female	2005-02-05	144	Yes	16p11.2 duplication			Normal	White matter lesions	OXC,LEV	0
7409	male	2009-03-31		No		Focal			Normal		3	No
7412	male	2017-12-20	3	No								Yes
7415	male	2017-09-15	5	Yes	ARX	General	WEST syndrome	Diffuse epileptiform discharge	Mild atrophy	VPA,TPM,ACTH,LEV	3	No	DD
7425	female	2016-12-12	3	No		General	WEST syndrome	Diffuse epileptiform discharge	Normal	LEV,TPM	3	Yes	DD
7480	male	2013-06-08	55	No				Normal	Normal	VPA	0	No
7534	male	2011-01-05		No				Diffuse epileptiform discharge
7552	female	2016-07-15	8	No		Focal		Normal	Mild atrophy	VPA,LEV	0	Yes	DD
7559	male	2014-11-27	40	No		Focal		Diffuse epileptiform discharge	Normal	TPM,VPA,LEV,OXC			DD
7570	female	2015-07-23		No				Diffuse epileptiform discharge
7584	male	2017-09-09	6	Yes	16p11.2 deletion	General		Normal	Hydrocephalus	LEV,VPA	0	Yes	DD
7585	female	2017-08-15	3	No		General	WEST syndrome	Diffuse epileptiform discharge	Normal	LEV,TPM,ACTH,VPA,CZP	3	No	DD
7588	female	2010-11-25		No
7631	male	2017-11-26	4	No		Focal		Normal	Mild atrophy	LEV	0	No	ID
7657	male	2018-03-09	0	No		Focal		Focal epileptiform discharge	Normal	PB,LEV,VPA	0	No	DD
7693	male	2017-06-19	8	Yes	TSC1	Focal		Normal	Multiple abnormal signals	LEV,VPA	0	No
7703	female	2017-11-21	4	Yes	PRRT2	General		Normal	Normal	LEV	0	No
7752	male	2017-12-20	1	Yes	KCNQ2	General		Focal epileptiform discharge	Agenesis of corpus callosum	LEV	3	No	DD
7769	male	2017-11-18	4	No		General	WEST syndrome	Hypsarrhythmia	Focal cortical dysplasia	ACTH,VPA,TPM	2	No	DD
7792	female	2011-07-16	81	No		Focal		Diffuse epileptiform discharge	Normal	LEV	0	No
7795	male	2008-02-18	100	No				Normal	Normal			No
7807	male	2016-12-30	9	Yes	COL4A1	General		Diffuse epileptiform discharge	Paraventricular leukomalacia	LEV,VPA,ACTH,TPM	1	No	DD
7878	female	2017-05-15		No		General		Normal	Normal		0
7884	female	2014-04-30	43	No		General			White matter lesions	LEV	1		DD
7932	male	2006-02-17	144	Yes	SCN8A	Focal		Focal epileptiform discharge	Normal	LEV	0	No
7949	male	2016-01-30		No		General
7990	male	2007-10-03	60	No		Focal		Focal epileptiform discharge	Mild atrophy	LEV,LTG,VPA,CZP	1
8080	female	2010-10-14		No		Focal		Focal epileptiform discharge	Normal	None		Yes
8144	male	2016-09-13	14	Yes	47,XXY	Focal		Normal	Cyst	LEV,VPA		No	DD
8435	female	2018-03-19	1	Yes	TSC2	General	WEST syndrome	Hypsarrhythmia	Normal	VPA	0	No	DD
8542	male	2009-08-12	48	No				Normal	Normal	LEV		No
8728	male	2018-03-02	4	Yes	PRRT2		BFNS	Diffuse epileptiform discharge	Mild atrophy	LEV	0	Yes
8778	male	2018-03-07	4	Yes	TSC2	Focal		Normal	Multiple abnormal signals	LEV		Yes	DD
9019	male	2012-09-17	60	No		Focal		Focal epileptiform discharge	Multiple abnormal signals	LEV		No
9152	male	2015-07-08	36	No		Focal		Diffuse epileptiform discharge	Normal
9321	female	2018-07-26	1	No		Focal		Diffuse epileptiform discharge		LEV	0	No
9340	male	2017-10-26	8	No		General		Normal	Normal	LEV	3		DD
9352	male	2016-11-25		No		General				TPM,CZP,LEV	0		DD
9434	male	2011-12-30	24	No		General					0	Yes
9457	male	2017-09-16		No		Focal				LEV	3
9729	male	2013-09-16		No				Diffuse epileptiform discharge	Normal	None	0	No	DD
9781	female	2016-08-17	9	No		General	Dravet syndrome	Normal	Cyst	VPA,LEV,TPM,CZP,OXC,LCM	1	No	DD
9984	female	2017-06-14	6	Yes	16p11.2 deletion	Focal		Normal		OXC	0	No	DD
9997	male	2015-10-08	36	No		General		Diffuse epileptiform discharge	Normal	LEV	0	No
10147	male	2018-10-16	0	No		Focal	Ohtahara syndrome	Diffuse epileptiform discharge,outbreak suppression	Agenesis of corpus callosum	TPM,PB,LEV,VPA,OXC	3	No	DD
10261	female	2011-11-07	78	No		Focal		Diffuse epileptiform discharge		LEV	0	No
10295	female	2014-12-02	19	No				Normal	Normal	LEV	0	No
10441	male	2008-12-01	80	No		Focal			Normal		3	No
10470	female	2010-05-01		Yes	16p13.11 deletion		BECT			LEV,OXC	0
10477	male	2015-01-01	10	No				Focal epileptiform discharge		LEV	0	Yes
10567	female	2018-08-31	5	Yes	PRRT2	Focal			Mild atrophy	None		Yes
10590	female	2016-03-22		Yes	SYNGAP1
10731	female	2018-04-22	8	Yes	ALDH5A1	Focal		Slow wave	Normal	LEV,VPA	0	Yes
10766	male	2006-05-06		No		General			Normal	VPA	0
10854	female	2017-07-08	8	No		General	WEST syndrome	Diffuse epileptiform discharge	Paraventricular leukomalacia,mild atrophy	VPA,TPM,CZP,VGB	3	No	DD
10879	male	2008-07-12	96	No		General		Diffuse epileptiform discharge	Normal	OXC	0	No	DD
11049	female	2014-08-25		No		Focal		Focal epileptiform discharge	Normal	OXC,LEV,VPA,TPM	2
11067	female	2012-06-10	0	Yes	SCN1A	Focal	Dravet syndrome	Slow wave	Normal	VPA,PB,LTG,CZP,LEV	3	No	DD
11089	female	2017-09-02	15	Yes	ASNS			Normal	Normal	None			DD
11134	female	2013-05-25	70	No		Focal		Normal	Delayed myelination	None		No
11145	male	2014-01-14	60	No		General		Diffuse epileptiform discharge	Mild atrophy	VPA	0	Yes
11147	male	2018-06-20	9	No		Focal		Normal	Mild atrophy	VPA	0	No
11152	female	2015-10-19	7	No		Focal		Slow wave	Brain atrophy	VPA,NZP,TPM	2	No	DD
11163	female	2017-11-08	4	Yes	SCN8A	Focal		Normal	Normal	LEV,TPM,VPA,CZP	3	No	DD
11182	male	2018-07-27	2	No		Focal		Diffuse epileptiform discharge		VPA,VitaminB6	3	No	DD
11210	male	2016-11-06	23	No		Focal		Diffuse epileptiform discharge,tonic seizure	Normal	None		No	DD
11222	male	2010-02-24	5	Yes	PRRT2			Normal	Multiple abnormal signals	VPA,OXC	0	No
11290	male	2018-10-04	5	No		General	WEST syndrome	Diffuse epileptiform discharge	Normal	ACTH	0	No	DD
11337	male	2015-06-03	46	No		General		Normal	Normal			No	DD
11338	male	2015-05-09	44	No		Focal		Slow wave	Normal	LEV	2	No
11349	male	2016-07-13	24	No		Focal		Diffuse epileptiform discharge	Mild atrophy	OXC,VPA	0	No	DD
11350	female	2018-11-18	5	No		Focal			Normal	LEV,VPA	2	No	DD
11365	male	2013-06-22	12	No				Diffuse epileptiform discharge			0		DD
11393	male	2017-06-22	17	No		Focal		Normal	Paraventricular leukomalacia	None			DD
11394	male	2016-07-18	18	Yes	KCNA2	Focal		Diffuse epileptiform discharge	Normal	VPA,CBZ	3	No
11401	male	2018-04-26	11	Yes	FOXG1	Focal		Slow wave	Agenesis of corpus callosum	LEV,OXC,VPA,VGB	3	No	DD
11486	male	2018-02-04	3	No		General	WEST syndrome	Diffuse epileptiform discharge	Multiple abnormal signals	ACTH,TPM,VPA,LEV,LTG,CZP,VGB	3	No	DD
11493	female	2018-03-08	13	No		General			Normal				DD
11502	female	2017-08-08	21	No		Focal		Normal	Normal	LEV	0	Yes	DD
11587	female	2008-04-30	58	No		Focal		Normal	Delayed myelination	None		No
11744	female	2007-09-18	144	No
11890	male	2019-01-08	5	No				Normal	Agenesis of corpus callosum	None		Yes
11945	female	2007-09-02	143	No		Focal		Focal epileptiform discharge		LEV	0	No
11977	male	2016-09-03	32	Yes	DNM1	Focal		Focal epileptiform discharge	Mild atrophy	OXC,VPA,TPM,CZP	2	No	DD
12023	female	2007-04-04	133	Yes	GLI2	General				VPA	1	Yes	DD
12039	male	2016-02-18	12	No		General		Slow wave	Multiple abnormal signals	LEV		No
12157	female	2013-12-11	60	No		Focal		Normal	Normal	OXC	0	No
12201	female	2012-06-09	24	No		Focal				OXC,LCM	0	No
12366	female	2016-06-28	21	No		Focal		Focal epileptiform discharge	Normal	VPA,OXC		Yes
12414	male	2018-05-02	8	No		General	WEST syndrome	Focal epileptiform discharge	Subdural hematocrit	TPM,LEV,CZP,ACTH	0	No	DD
12606	male	2014-08-15	52	No				Normal	Normal	VPA	0	Yes
12625	male	2016-04-15	36	No		General		Diffuse epileptiform discharge	Multiple abnormal signals	LEV	0	No
12631	male	2016-08-21	11	No		Focal		Diffuse epileptiform discharge		LEV,VPA,TPM,OXC	0	No
12647	female	2017-08-29	20	No		General			Cerebellar atrophy	None		No
12703	male	2012-09-29	8	No									DD
12712	male	2015-01-21	30	No				Diffuse epileptiform discharge	Normal	LEV		No	DD
12788	female	2012-04-20	83	No		Focal		Slow wave		LEV		No	DD
12824	female	2010-06-27	95	No		Focal		Slow wave	Normal	VPA,TPM,OXC,LCM	3	No
12826	female	2011-09-02	39	Yes	SMC1A	Focal	Dravet syndrome	Diffuse epileptiform discharge	Normal	LEV,TPM,LTG,OXC,VPA	0	Yes	DD
12846	female	2006-02-12	157	No		Focal		Normal	Normal
12871	male	2012-06-15	82	Yes	47,XXY	Focal		Focal epileptiform discharge	Normal	LEV	0	No
12872	male	2010-12-08	75	No		Focal	BECT	Focal epileptiform discharge	Normal	TPM,LCM,VPA,LEV,OXC		No
12897	female	2019-04-11	4	No		General	WEST syndrome	Diffuse epileptiform discharge	Normal	ACTH,VPA,TPM	2	No
12898	female	2018-12-29	8	No		Focal		Diffuse epileptiform discharge	Normal	LEV,VPA	0	Yes	DD
12903	male	2014-09-26	57	Yes	NF1	Focal			Multiple abnormal signals
12912	male	2019-03-02	5	No		General	WEST syndrome	Diffuse epileptiform discharge	Mild atrophy	ACTH,VPA,OXC,VGB	0	No	DD
12922	male	2007-08-31	144	No		Focal		Normal
12959	female	2007-01-04	34	No					Normal	VPA,CZP	0	No	DD
12996	male	2019-02-05	6	No		Focal	BFNS	Diffuse epileptiform discharge	Normal	LEV,OXC	0	No
13029	female	2012-05-30	6	No		General		Diffuse epileptiform discharge,myoclonic seizure	Delayed myelination	VPA	0	No	DD
13092	male	2015-09-27	3	Yes	TUBB4A c.785G>A,p.R262H	Focal						No
13138	male	2016-03-02	6	Yes	TUBA1A c.703G>T,p.V235L	Focal			Agenesis of corpus callosum				DD
13411	male	2017-09-11	24	Yes	SCN2A	General	WEST syndrome	Hypsarrhythmia,spasms		ACTH,TPM,CZP,VGB	0	No	DD
13572	male	2014-12-13	12	Yes	SLC2A1			Normal	Mild atrophy	LEV,VPA		No	DD
13581	female	2018-09-05	8	No		General		Normal	Normal	LEV	0	No
13665	female	2017-06-17	28	No		Focal		Focal epileptiform discharge	Normal	LEV
13778	male	2014-03-21	64	No		Focal		Normal	Normal	None		No
13780	female	2013-12-28	12	No		Focal		Normal	Multiple abnormal signals	VPA,LEV	0	No	DD
14000	female	2016-07-02	36	No		General		Hypsarrhythmia,spasms	Normal	TPM,NZP		No
14058	female	2013-06-01	12	No		General			Normal		0	Yes
14069	female	2019-08-29	3	Yes	SCN2A	Focal		Diffuse epileptiform discharge	Mild atrophy	LEV,OXC	0	Yes
14080	male	2013-05-23	28	Yes	PCDH19	General		Normal	Mild atrophy	VPA,CZP,OXC	0	Yes
14100	female	2005-07-19	148	No		Focal		Focal epileptiform discharge	Normal	OXC	0	No
14102	male	2019-08-21	1	Yes	KCNQ2	Focal	BFNS	Normal	Normal	LEV	0	Yes
14110	male	2018-05-19	16	No		Focal		Normal	Mild atrophy	LEV	0	No
14131	male	2015-08-26	46	No		Focal						No
14235	male	2016-09-04	20	No		Focal		Focal seizure	Normal	LEV,VPA,TPM,OXC,CZP	0	No	DD
14268	female	2014-03-10	45	No		Focal	CSWS	Focal epileptiform discharge,ESES	Paraventricular leukomalacia	LEV,OXC,CZP,VPA	3	Yes	DD
14324	male	2015-08-20	51	Yes	DEPDC5	Focal		Focal epileptiform discharge	Normal	OXC,LEV	1	No
14330	female	2015-03-04	58	No		Focal		Diffuse epileptiform discharge	Cyst	LEV,VPA,TPM,CZP	3	No
14354	male	2012-01-03	91	No		Focal		Diffuse epileptiform discharge	Mild atrophy	LEV,OXC	0	Yes	DD
14356	male	2009-07-01	72	No				Normal		VPA	0		DD
14427	male	2014-12-26	60	No		Focal		Diffuse epileptiform discharge	Normal	OXC	1	Yes
14428	female	2015-11-24	49	No		Focal		Normal	Mild atrophy	OXC,LEV	2	No
14429	male	2013-03-16	82	No		Focal			Multiple abnormal signals	None	0	No
14432	male	2016-04-23	42	No		Focal		Diffuse epileptiform discharge	Normal	OXC		Yes
14455	male	2019-06-16	7	No		General		Normal	Mild atrophy	LEV	1	No
14460	female	2014-06-10	24	No		Focal			Cyst	LEV,VPA,OXC,LCM	2
14461	male	2019-07-03	7	No		General		Normal	Normal	None		No
14464	female	2016-05-26	31	No		Focal			Normal	LEV	0	No
14472	male	2014-12-01	62	No				Diffuse epileptiform discharge	Normal	None		No	DD
14473	male	2007-01-28	156	No		General		Normal	Normal	None		No
14478	male	2018-03-15	10	No				Normal	Normal	LEV		No
14530	male	2005-02-27	144	No		Focal		Focal epileptiform discharge	Normal	LEV,OXC,LCM,CZP	3	No
14543	male	2019-10-27	1	No		Focal		Focal seizure	Agenesis of corpus callosum	LEV,OXC,TPM	3	No	DD
14554	female	2020-01-04	1	No		Focal		Diffuse epileptiform discharge	Multiple abnormal signals	LEV,TPM,VPA	3	Yes
14583	male	2015-06-26	54	Yes	ATP1A3	Focal		Normal	Normal	OXC		No
14587	female	2007-11-05	144	No		Focal		Focal epileptiform discharge	Normal	LEV,OXC	1	Yes
14653	male	2012-03-02	8	No		General	WEST syndrome	Hypsarrhythmia,spasms		PB,ACTH,VPA,LTG,LEV,TPM,OXC	3	No	DD
14680	male	2010-12-25	98	Yes	SLC2A1	General		myoclonic seizure	Normal	LEV	0	Yes
14691	female	2013-11-18	16	No		General	CSWS	ESES	Normal	OXC,LEV	1	Yes
14694	female	2017-11-01	15	Yes	SMC1A	General			Mild atrophy	LEV,CBZ,VPA	3	No	ID
14729	male	2019-08-20	4	Yes	PRRT2	Focal		Normal	Mild atrophy	LEV,TPM	0	No	DD
14739	female	2019-10-09	5	Yes	PRRT2	Focal		Normal	Normal	LEV	0	Yes
14778	male	2017-05-22	34	No		General		Normal	Normal	LEV	0	No
14797	female	2019-06-09	10	Yes	KMT2A	General				VPA		No
14799	male	2013-07-05	60	No		Focal		Focal epileptiform discharge	Normal	OXC	0	No
14802	male	2013-04-09		Yes	LARP7
14819	male	2016-07-26	35	No		Focal		Normal	Multiple abnormal signals	VPA,OXC		No	DD
14850	male	2019-08-19	7	No		Focal		seizure	Normal	LEV,VPA	3	No
14857	male	2013-04-16	36	No								No
14873	male	2016-08-19	18	No		Focal		Focal epileptiform discharge	Normal	TPM,LEV,VPA,CZP,LCM	3	Yes	DD
14884	female	2018-06-26	17	No		Focal		Normal		LEV		No	DD
14886	male	2016-09-28	40	No
14890	male	2017-02-14	24	No		Focal		Normal	Multiple abnormal signals,brain atrophy	None		No
14893	female	2019-05-24	8	Yes	CACNA1A			Normal	Brain atrophy	None	3	No
14907	female	2018-10-16	18	No		General		Hypsarrhythmia,spasms	Normal	ACTH,TPM,CZP,VPA,VGB	2	Yes
14916	male	2019-11-13	5	Yes	PRRT2	Focal		Focal seizure	Normal	OXC	0	No	DD
14943	male	2011-02-08	77	No		Focal			Normal	OXC,CZP,TPM,VPA,LEV,LTG,Perampanel	3
14952	female	2013-12-13	48	No		Focal		Normal	Hippocampal sclerosis	VPA,OXC,Perampanel,LEV,TPM	0	No
14964	female	2016-01-11	32	No		General		Normal	Normal	LEV	2	Yes	ID
15031	male	2006-04-29		No
15062	male	2018-06-25	14	No		General		Normal		LEV	1	No
15076	female	2013-10-26	36	Yes	SURF1	General		Diffuse epileptiform discharge,myoclonic seizure	Normal	LEV	0	Yes
15077	male	2019-09-02	1	No		General	WEST syndrome	Diffuse epileptiform discharge,tonic seizure,spasm	Brain atrophy	TPM,VPA,LEV,CZP,ACTH,VGB	3	No	DD
15078	male	2017-05-30	28	Yes	PRRT2	Focal		seizure	Normal	OXC	0	No
15090	male	2018-11-05	12	Yes	SCN1A	General		Normal	Normal	LEV	0	Yes
15091	male	2017-02-22	18	No		General		Normal	Delayed myelination	LEV	0	Yes
15135	male	2019-10-05	3	Yes	COQ4	General		Hypsarrhythmia,spasms	Brain atrophy	TPM,Pred,LEV,VGB	3	No	DD
15178	male	2016-01-25		No						LEV		Yes
15216	male	2019-11-15	1	No				Normal				Yes
15263	female	1994-09-16		Yes	NSD1
15292	male	2014-12-29	48	Yes	SLC2A1	General		Diffuse epileptiform discharge,myoclonic seizure	Normal	LEV		No	DD
15301	female	2008-08-04		Yes	47XXX
15319	female	2018-02-06	25	No		Focal		Focal epileptiform discharge,focal seizure	Normal	LEV,VPA,OXC,CZP,LCM	0	Yes
15324	female	2019-07-25	9	Yes	TSC2	General		Diffuse epileptiform discharge,spasm	Multiple tubercles	VGB	2	No
15327	female	2011-05-25		Yes	NF1
15364	female	2015-01-03	27	Yes	ATP1A2	Focal		Focal epileptiform discharge	Normal	OXC,LEV	3	No
15376	male	2019-06-28	8	Yes	YY1	General		Diffuse epileptiform discharge	Focal cortical dysplasia	VPA,LEV	3	No
15380	male	2018-04-24	15	Yes	22q deletion (GP1BB)			Focal epileptiform discharge	Normal	LEV,OXC	0	No	DD
15387	female	2011-07-21	87	Yes	SCN3A	Focal		Focal epileptiform discharge		LEV,OXC	2	Yes
15474	male	2016-10-30	40	No		General		Hypsarrhythmia	Mild atrophy	VPA,ACTH	0	No	ID
15476	female	2017-11-03	21	No		Focal		Diffuse epileptiform discharge	Abnormal signals	LEV,VPA,TPM,CZP,LCM	3
15509	male	2008-11-12		No		General	WEST syndrome					No	DD
15529	male	2016-09-23	39	No		General	LGS	Diffuse epileptiform discharge,myoclonic seizure	Normal	VPA,LEV,NZP,TPM,LCM	2	No
15541	male	2014-01-05		No				Focal epileptiform discharge	Normal	LEV			DD
15587	male	2018-11-05	19	Yes	FOXG1	Focal		Focal epileptiform discharge,focal seizure	Mild atrophy	LEV	1	Yes	DD
15725	female	2019-05-13	7	No					Normal	None		No	DD
15747	male	2011-07-23	12	Yes	SLC2A1	General		Normal		LEV,OXC,VPA	0	Yes
15777	female	2010-01-06	76	No				Focal epileptiform discharge	Normal	LEV	0	No
15817	female	2020-06-08		Yes	MMUT
15861	male	2012-02-15	95	No		Focal	BECT	Focal epileptiform discharge	Normal	LEV,OXC	0	No
15866	male	2018-10-18	20	No		General		Focal epileptiform discharge	Normal	LEV	0	Yes
15893	male	2019-10-20	7	Yes	KCNQ3	General	WEST syndrome	Hypsarrhythmia,spasms	Cyst	Pred,ACTH,TPM	3	No
15924	male	2020-03-23	1	No		Focal		Diffuse epileptiform discharge	Multiple abnormal signals	LEV,OXC,TPM	3	No	DD
15960	female	2012-02-07	86	No		General		Normal	Normal	LEV	3	Yes
16074	male	2011-07-07	60	No		Focal		Focal epileptiform discharge	Left brain atrophy	VPA,LTG,LEV,TPM,OXC	3	No
16150	male	2006-06-26	96	Yes	PRRT2			Normal	Normal	None
16152	male	2016-11-01	41	Yes	SIK1	Focal	BECT	Normal	Normal	OXC	0	No
16179	male	2013-07-31		No
16199	male	2018-08-18	7	No		General	WEST syndrome	Hypsarrhythmia,spasms	Mild atrophy	LEV,TPM,VPA,CZP,ACTH,VGB	1	No	DD
16250	male	2015-09-01	18	No				Normal	Normal	None	0
16257	female	2005-12-27	128	No		Focal		Diffuse epileptiform discharge	Normal	LTG,NZP	3
16258	female	2016-01-05	38	No		Focal	CSWS	Focal epileptiform discharge,ESES	Mild atrophy,Agenesis of corpus callosum	LEV	0	No
16335	male	2020-02-09	6	No
16343	male	2015-07-01		No		Focal		Slow wave	Mild atrophy	TPM,OXC,VPA,LEV,LCM	1	No
16397	female	2017-06-01	34	No		Focal		Focal epileptiform discharge	Normal	LEV	1	No
1：BECT：benign childhood epilepsy with centro-temporal spikesl; BFNS:Benign Familial Neonatal Seizures
2：EEG:Electroencephalogram;ESES:Electrical status epilepticus during sleep
3：MRI:Magnetic resonance imaging
4：AED:antiepileptic drug;LEV:Levetiracetam;VPA:Valproic acid;OXC:Oxcarbazepine;TPM:topiramate;LTG:Lamotrigine;VGB:Vigabatrin;ACTH:Adrenocorticotropic hormone;PB:Phenobarbital;CZP:Clonazepam;NZP:Nitrazepam;CBZ:clobazam;Pred:prednisone;LCM:Lacosamide
5：Seizure free-0，75% less -1, 50% less-2, invalid treatment-3
