# Supplementary material for: Genetic Diagnosis Spectrum and Multigenic Burden of Exome-Level Rare Variants in a Childhood Epilepsy Cohort
Source: Front Genet. 2021 Dec 21;12:782419. doi: 10.3389/fgene.2021.782419 (PMC8725238; doi:10.3389/fgene.2021.782419)
Supplement: Supplementary file 2 [file Table3.XLSX]

## Sheet: Sheet1
Supplemental table 3： Genetic variants and epilespy-associated gene category of genes.
Sample No.	Variant type	gene/locus	Epilespy-associated gene categorya		inheritance	variant_1	variant_2
4924	CNV	2q24.3 deletion	CNV			2q24.3（SCN1A、SCN9A）del
5102	CNV	16p11.2 deletion	CNV			16p11.2 deletion
5182	SNV	ADSL	3	Metabolic disorder-Enzymatic deficiency	comp het	c.5C>T p.A2V	c.778G>A p.A260T
5222	CNV	22q11.2 deletion	CNV			22q11.2del
5389	SNV	TPP1	3	Metabolic disorder - neuronal ceroid lipofuscinosis	homo (F het/M het)	c.787C>T p.Q263*
5467	SNV	SCN1A	1	Infantile and childhood - Dravet sydrome	de novo	c.4463C>A;p.S1488*
5508	SNV	TSC1	2	Focal or multifocal brain malformation- tuberous sclerosis	paternal	c.1366_1367delCT p.L456fs*2
5541	SNV	SLC19A3	3	Metabolic disorder-Thiamine metabolism dysfunction syndrome	homo (F het/M het)	c.157A>G p.N53D
5553	SNV	PRRT2	1	Infantile and childhood - BFIS	de novo	c.649delC p.R217fs*12
5554	SNV	SCN2A	1	Infantile and childhood - BFIS	de novo	c.5318C>T p.A1773V
5692	SNV	PRRT2	1	Infantile and childhood - BFIS	de novo	c.649delC p.R217fs*12
5694	SNV	SCN4A	4	Ion channel- sodium channel	maternal	c.2024G>A p.R675Q
5735	CNV	3p duplication & 9p duplication	CNV			3p+ 9p+
5784	SNV	SCN1A	1	Infantile and childhood - Dravet sydrome	de novo	c.4412C>T p.S1471F
5794	SNV	RARS2	N/A-3	Mitochondrial	comp het	c.1210A>G p.M404V	c.685C>T p.R229*
5884	SNV	SCN8A	1	Infantile and childhood - BFIS	de novo	c.5615G>A p.R1872Q
6120	SNV	SCN1A	1	Infantile and childhood - Dravet sydrome	maternal	c.4787G>A p.R1596H
6252	SNV	SCN1A	1	Infantile and childhood - Dravet sydrome	N/A	c.655A>G p.R219G
6321	SNV	TPP1	3	Metabolic disorder - neuronal ceroid lipofuscinosis	homo (F het/M het)	c.650G>T p.G217V
6372	SNV	NF1	3	Neurodevelopmental disorders-Neurofibromatosis	de novo	c.3144G>A p.W1048*
6735	SNV	SCN1A	1	Infantile and childhood - Dravet sydrome	de novo	c.3705+5G>A
6846	SNV	SCN1A	1	Infantile and childhood - Dravet sydrome	de novo	c.2134C>T p.Arg712*
6847	SNV	CDKL5	1	Infantile and childhood - EIEE	de novo	c.1471delG p.A491fs*2
6885	SNV	PRRT2	1	Infantile and childhood - BFIS	paternal	c.649delC p.R217fs*12
6889	SNV	CDKL5	1	Infantile and childhood - EIEE	de novo	c.163_166delGAAA p.E55fs*20
6964	SNV	KCNT1	1	Infantile and childhood - EIEE	de novo	c.1496A>C p.H499P
7400	CNV	16p11.2 duplication	CNV			16p11.2Dup
7415	SNV	ARX	2	General brain malformation-lissencephaly	hemi (M het)	c.1058C>T p.P353L
7584	CNV	16p11.2 deletion	CNV			16p11.2Del
7693	SNV	TSC1	2	Focal or multifocal brain malformation- tuberous sclerosis	maternal	c.424A>G p.M142V
7703	SNV	PRRT2	1	Infantile and childhood - BFIS	paternal	c.970G>T p.G324*
7752	SNV	KCNQ2	1	Neonatal - BFNS	de novo	c.793G>A p.A265T
7807	SNV	COL4A1	3	Circulation disorders-others	de novo	c.4021+2T>C
7932	SNV	SCN8A	1	Infantile and childhood - BFIS	maternal	c.1588C>T p.R530W
8144	CNV	47 XXY	CNV			47 XXY
8435	SNV	TSC2	2	Focal or multifocal brain malformation- tuberous sclerosis	paternal	c.1099C>T p.R367W
8728	SNV	PRRT2	1	Infantile and childhood - BFIS	paternal	c.649dupC p.R217fsX8
8778	SNV	TSC2	2	Focal or multifocal brain malformation- tuberous sclerosis	de novo	c.4936G>A p.V1646M
9984	CNV	16p11.2 deletion	CNV			16p11.2del
10470	CNV	16p13.11 deletion	CNV			16p13.11Del
10567	SNV	PRRT2	1	Infantile and childhood - BFIS	maternal	c.649dupC p.R217PfsX8
10590	SNV	SYNGAP1	3	Cognitive disorder - mental retardation	de novo	c.786dup p.V263CfsX21
10731	SNV	ALDH5A1	N/A-3	Metabolic disorder - Succinic semialdehyde dehydrogenase deficiency	paternal	c.322dupG p.A108GfsX28
11067	SNV	SCN1A	1	Infantile and childhood - Dravet sydrome	de novo	c.3397-2A>G
11089	SNV	ASNS	3	Metabolic disorder-Enzymatic deficiency	homo (F het/M het)	c.800C>T p.A267V
11163	SNV	SCN8A	1	Infantile and childhood - BFIS	de novo	c.4850G>A p.R1617Q
11222	SNV	PRRT2	1	Infantile and childhood - BFIS	paternal	c.649dupC p.R217PfsX8
11394	SNV	KCNA2	1	Infantile and childhood - EIEE	de novo	c.1105G>T p.V369F
11401	SNV	FOXG1	3	Neurodevelopmental disorders- Rett syndrome	de novo	c.475delG p.A159RfsX33
11977	SNV	DNM1	1	Infantile and childhood - EIEE	de novo	c.255C>A p.H85Q
12023	SNV	GLI2	3	Metabolic disorder- hormone metabolic dysfunction	N/A	c.1183-2A>C
12826	SNV	SMC1A	3	Neurodevelopmental disorders-others	de novo	c.1902_1909delGCGCCACA p.R634DfsX21
12871	CNV	47 XXY	CNV			47 XXY
12903	SNV	NF1	3	Neurodevelopmental disorders-Neurofibromatosis	de novo	c.499_502delTGTT p.C167QfsX10
13092	SNV	TUBB4A	3	Myelinating disorder - leukodystrophy	de novo	c.785G>A p.R262H
13138	SNV	TUBA1A	2	General brain malformation-lissencephaly	de novo	c.703G>T p.V235L
13411	SNV	SCN2A	1	Infantile and childhood - BFIS	de novo	c.4912C>T p.R1638C
13572	SNV	SLC2A1	1	juvenile and later- IGE	de novo	c.988C>T p.R330X
14069	SNV	SCN2A	1	Infantile and childhood - BFIS	paternal	c.752T>C p.V251A
14080	SNV	PCDH19	1	Infantile and childhood - EIEE	de novo	c.1031C>G p.P344R
14102	SNV	KCNQ2	1	Neonatal - BFNS	maternal	c.1741C>T p.Arg581*
14324	SNV	DEPDC5	1	not specific- FFEVF	maternal	c.3597_3598dupAAGGG p.L1169Rfs
14583	SNV	ATP1A3	3	movement disorder - eipsodic hemiplegia	de novo	c.2426C>A p.A809D
14680	SNV	SLC2A1	1	juvenile and later- IGE	maternal	c.410C>T p.T137I	SLC2A1 c.1435C>A p.P479T
14694	SNV	SMC1A	3	Neurodevelopmental disorders-others	de novo	c.3197G>A p.R1066H
14729	SNV	PRRT2	1	Infantile and childhood - BFIS	de novo	c.649dupC p.R217Pfs
14739	SNV	PRRT2	1	Infantile and childhood - BFIS	maternal	c.649dupC p.R217Pfs
14797	SNV	KMT2A	3	Neurodevelopmental disorders-others	de novo	c.6901delT p.S2301Pfs
14802	SNV	LARP7	N/A-3	Neurodevelopmental disorders-others	comp het	c.738delC p.S247Afs	c.1136T>C p.L379P
14893	SNV	CACNA1A	1	Infantile and childhood - EIEE	de novo	c.1079_1082+1delCAGGG
14916	SNV	PRRT2	1	Infantile and childhood - BFIS	paternal	c.649dupC p.R217Pfs
15076	SNV	SURF1	N/A-3	Mitochondrial	comp het	c.487G>T p.V163F	c.548C>A p.P183H
15078	SNV	PRRT2	1	Infantile and childhood - BFIS	maternal	c.649dupC p.R217Pfs
15090	SNV	SCN1A	1	Infantile and childhood - Dravet sydrome	maternal	c.5072A>C p.D1691A
15135	SNV	COQ4	3	Metabolic disorder-coenzyme Q10 deficiency	comp het	c.190C>T p.P64S	c.533G>A p.G178E
15263	SNV	NSD1	3	Neurodevelopmental disorders-others	de novo	c.2281_2282delinsTGTCATCAACCTGTC p.I761Cfs
15292	SNV	SLC2A1	1	juvenile and later- IGE	maternal	c.400G>A p.G134S
15301	CNV	47XXX	CNV			47XXX
15324	SNV	TSC2	2	Focal or multifocal brain malformation- tuberous sclerosis	de novo	c.5238_5255delCATCAAGCGGCTCCGCCA p.H1746_R1751del
15327	SNV	NF1	3	Neurodevelopmental disorders-Neurofibromatosis	paternal	c.1466A>G p.Y489C
15364	SNV	ATP1A2	3	Metabolic disorder-Enzymatic deficiency	maternal	c.2057T>C p.V686A
15376	SNV	YY1	N/A-3	Neurodevelopmental disorders-others	paternal	c.1123C>T p.R375X
15380	CNV	22q deletion (GP1BB)	CNV		homo* with 22qdel	c.272G>A p.W91X
15387	SNV	SCN3A	4	Ion channel- sodium channel	maternal	c.3494C>T p.P1165L
15587	SNV	FOXG1	3	Neurodevelopmental disorders- Rett syndrome	N/A	c.755dupG p.N253Qfs
15747	SNV	SLC2A1	1	juvenile and later- IGE	N/A	c.377G>A p.R126H
15817	SNV	MMUT	N/A-3	Metabolic disorder-others	comp het	c.1531C>T p.R511X	c.1782_1786delTAAAG p.S594Rfs
15893	SNV	KCNQ3	1	Neonatal - BFNS	paternal	c.1171A>T p.N391Y
16150	SNV	PRRT2	1	Infantile and childhood - BFIS	de novo	c.649dupC p.R217Pfs
16152	SNV	SIK1	1	Infantile and childhood - EIEE	maternal	c.1479delC p.S494Pfs
a: 1:Epilepsy genes ;2:Neurodevelopment-associated genes ;3:Epilepsy-related genes ;4:Putatively associated epilepsy genes .
