# Supplementary material for: Genetic Diagnosis Spectrum and Multigenic Burden of Exome-Level Rare Variants in a Childhood Epilepsy Cohort
Source: Front Genet. 2021 Dec 21;12:782419. doi: 10.3389/fgene.2021.782419 (PMC8725238; doi:10.3389/fgene.2021.782419)
Supplement: Supplementary file 4 [file Table1.XLSX]

## Sheet: Metabolic
No.	Symbol	Description	Category	GIFtS	GC id	Score
1	PRKAA2	protein kinase, AMP-activated, alpha 2 catalytic subunit	protein-coding	71	GC01P057027	8.24
2	PRKAA1	protein kinase, AMP-activated, alpha 1 catalytic subunit	protein-coding	68	GC05M040759	8.24
3	MTHFS	5,10-methenyltetrahydrofolate synthetase (5-formyltetrahydrofolate cyclo-ligase)	protein-coding	63	GC15M080125	8.00
4	PRKAB1	protein kinase, AMP-activated, beta 1 non-catalytic subunit	protein-coding	66	GC12P120105	8.00
5	PRKAG1	protein kinase, AMP-activated, gamma 1 non-catalytic subunit	protein-coding	68	GC12M049396	8.00
6	BHMT	betaine--homocysteine S-methyltransferase	protein-coding	66	GC05P078443	7.82
7	CYP1B1	cytochrome P450, family 1, subfamily B, polypeptide 1	protein-coding	74	GC02M038295	7.82
8	DECR1	2,4-dienoyl CoA reductase 1, mitochondrial	protein-coding	64	GC08P091082	7.82
9	HIF1A	hypoxia inducible factor 1, alpha subunit (basic helix-loop-helix transcription factor)	protein-coding	74	GC14P062162	7.82
10	INSIG1	insulin induced gene 1	protein-coding	59	GC07P155089	7.82
11	STAR	steroidogenic acute regulatory protein	protein-coding	65	GC08M038018	7.82
12	TSHR	thyroid stimulating hormone receptor	protein-coding	68	GC14P081421	7.82
13	PRKAG2	protein kinase, AMP-activated, gamma 2 non-catalytic subunit	protein-coding	66	GC07M151253	7.21
14	SLC25A11	solute carrier family 25 (mitochondrial carrier; oxoglutarate carrier), member 11	protein-coding	61	GC17M004840	7.21
15	NR1D2	nuclear receptor subfamily 1, group D, member 2	protein-coding	57	GC03P023961	7.10
16	RARRES2	retinoic acid receptor responder (tazarotene induced) 2	protein-coding	53	GC07M150035	7.10
17	AQP6	aquaporin 6, kidney specific	protein-coding	53	GC12P050417	6.99
18	CH25H	cholesterol 25-hydroxylase	protein-coding	59	GC10M090955	6.99
19	CYP2A6	cytochrome P450, family 2, subfamily A, polypeptide 6	protein-coding	68	GC19M041352	6.99
20	CYP2C19	cytochrome P450, family 2, subfamily C, polypeptide 19	protein-coding	69	GC10P096447	6.99
21	CYP26A1	cytochrome P450, family 26, subfamily A, polypeptide 1	protein-coding	65	GC10P094823	6.99
22	DHFR	dihydrofolate reductase	protein-coding	70	GC05M079922	6.99
23	GGH	gamma-glutamyl hydrolase (conjugase, folylpolygammaglutamyl hydrolase)	protein-coding	63	GC08M063928	6.99
24	PPP1CC	protein phosphatase 1, catalytic subunit, gamma isozyme	protein-coding	71	GC12M111157	6.99
25	TSHB	thyroid stimulating hormone, beta	protein-coding	63	GC01P115572	6.99
26	NR1D1	nuclear receptor subfamily 1, group D, member 1	protein-coding	66	GC17M038249	6.96
27	SIRT1	sirtuin 1	protein-coding	71	GC10P069644	6.96
28	PDK4	pyruvate dehydrogenase kinase, isozyme 4	protein-coding	64	GC07M095212	6.80
29	ACACA	acetyl-CoA carboxylase alpha	protein-coding	71	GC17M035441	6.64
30	ALOX5	arachidonate 5-lipoxygenase	protein-coding	69	GC10P045869	6.64
31	ARG1	arginase 1	protein-coding	73	GC06P131936	6.64
32	ARNT	aryl hydrocarbon receptor nuclear translocator	protein-coding	68	GC01M150782	6.64
33	CAV2	caveolin 2	protein-coding	68	GC07P115926	6.64
34	CBS	cystathionine-beta-synthase	protein-coding	77	GC21M044473	6.64
35	CTH	cystathionase (cystathionine gamma-lyase)	protein-coding	71	GC01P070876	6.64
36	GLUD1	glutamate dehydrogenase 1	protein-coding	70	GC10M088809	6.64
37	HNF4A	hepatocyte nuclear factor 4, alpha	protein-coding	70	GC20P042984	6.64
38	HSD11B1	hydroxysteroid (11-beta) dehydrogenase 1	protein-coding	68	GC01P209859	6.64
39	KHK	ketohexokinase (fructokinase)	protein-coding	63	GC02P027309	6.64
40	MAT1A	methionine adenosyltransferase I, alpha	protein-coding	68	GC10M082021	6.64
41	MTR	5-methyltetrahydrofolate-homocysteine methyltransferase	protein-coding	72	GC01P236958	6.64
42	MTRR	5-methyltetrahydrofolate-homocysteine methyltransferase reductase	protein-coding	65	GC05P007851	6.64
43	OAT	ornithine aminotransferase	protein-coding	69	GC10M126075	6.64
44	ONECUT1	one cut homeobox 1	protein-coding	57	GC15M053049	6.64
45	OTC	ornithine carbamoyltransferase	protein-coding	65	GC0XP038211	6.64
46	PFKM	phosphofructokinase, muscle	protein-coding	73	GC12P048501	6.64
47	PFKL	phosphofructokinase, liver	protein-coding	72	GC21P045719	6.64
48	PLD2	phospholipase D2	protein-coding	71	GC17P004710	6.64
49	PLD1	phospholipase D1, phosphatidylcholine-specific	protein-coding	72	GC03M171318	6.64
50	PRODH	proline dehydrogenase (oxidase) 1	protein-coding	68	GC22M018900	6.64
51	SHMT1	serine hydroxymethyltransferase 1 (soluble)	protein-coding	67	GC17M018231	6.64
52	SLC23A1	solute carrier family 23 (ascorbic acid transporter), member 1	protein-coding	62	GC05M138702	6.64
53	TNFRSF11A	tumor necrosis factor receptor superfamily, member 11a, NFKB activator	protein-coding	68	GC18P059992	6.64
54	TPO	thyroid peroxidase	protein-coding	70	GC02P001396	6.64
55	TRHR	thyrotropin-releasing hormone receptor	protein-coding	66	GC08P110168	6.64
56	UCP2	uncoupling protein 2 (mitochondrial, proton carrier)	protein-coding	64	GC11M073685	6.64
57	UCP3	uncoupling protein 3 (mitochondrial, proton carrier)	protein-coding	60	GC11M073711	6.64
58	ADIPOR2	adiponectin receptor 2	protein-coding	62	GC12P001801	6.57
59	ADIPOR1	adiponectin receptor 1	protein-coding	61	GC01M202909	6.57
60	AKT1	v-akt murine thymoma viral oncogene homolog 1	protein-coding	78	GC14M105235	6.57
61	ALDH1A2	aldehyde dehydrogenase 1 family, member A2	protein-coding	71	GC15M058245	6.57
62	CYP1A2	cytochrome P450, family 1, subfamily A, polypeptide 2	protein-coding	71	GC15P075041	6.57
63	ETHE1	ethylmalonic encephalopathy 1	protein-coding	63	GC19M044010	6.57
64	FGFR4	fibroblast growth factor receptor 4	protein-coding	75	GC05P176513	6.57
65	FOXO1	forkhead box O1	protein-coding	63	GC13M041129	6.57
66	HFE2	hemochromatosis type 2 (juvenile)	protein-coding	62	GC01P145413	6.57
67	INSR	insulin receptor	protein-coding	78	GC19M007112	6.57
68	LPIN1	lipin 1	protein-coding	67	GC02P011864	6.57
69	LRP1	low density lipoprotein receptor-related protein 1	protein-coding	70	GC12P057497	6.57
70	PPARGC1A	peroxisome proliferator-activated receptor gamma, coactivator 1 alpha	protein-coding	64	GC04M023793	6.57
71	PRKAG3	protein kinase, AMP-activated, gamma 3 non-catalytic subunit	protein-coding	63	GC02M219651	6.57
72	PRKAB2	protein kinase, AMP-activated, beta 2 non-catalytic subunit	protein-coding	71	GC01M146627	6.57
73	STEAP4	STEAP family member 4	protein-coding	56	GC07M087905	6.57
74	DCTD	dCMP deaminase	protein-coding	65	GC04M183811	6.24
75	ABCA2	ATP-binding cassette, sub-family A (ABC1), member 2	protein-coding	62	GC09M139901	6.21
76	ACOT7	acyl-CoA thioesterase 7	protein-coding	62	GC01M006324	6.21
77	ADA	adenosine deaminase	protein-coding	78	GC20M043248	6.21
78	ADH7	alcohol dehydrogenase 7 (class IV), mu or sigma polypeptide	protein-coding	67	GC04M100333	6.21
79	ADIPOQ	adiponectin, C1Q and collagen domain containing	protein-coding	63	GC03P186560	6.21
80	AHR	aryl hydrocarbon receptor	protein-coding	68	GC07P017304	6.21
81	AK1	adenylate kinase 1	protein-coding	71	GC09M130628	6.21
82	AKR1A1	aldo-keto reductase family 1, member A1 (aldehyde reductase)	protein-coding	70	GC01P046017	6.21
83	AKT2	v-akt murine thymoma viral oncogene homolog 2	protein-coding	80	GC19M040736	6.21
84	AKT3	v-akt murine thymoma viral oncogene homolog 3	protein-coding	74	GC01M243653	6.21
85	ALOX12	arachidonate 12-lipoxygenase	protein-coding	66	GC17P006899	6.21
86	AMPD2	adenosine monophosphate deaminase 2	protein-coding	70	GC01P110162	6.21
87	ANGPTL4	angiopoietin-like 4	protein-coding	65	GC19P008429	6.21
88	APEX1	APEX nuclease (multifunctional DNA repair enzyme) 1	protein-coding	70	GC14P020924	6.21
89	APOA2	apolipoprotein A-II	protein-coding	62	GC01M161192	6.21
90	AQP3	aquaporin 3 (Gill blood group)	protein-coding	67	GC09M033431	6.21
91	ARG2	arginase 2	protein-coding	67	GC14P068086	6.21
92	ARID5B	AT rich interactive domain 5B (MRF1-like)	protein-coding	55	GC10P063661	6.21
93	ASIP	agouti signaling protein	protein-coding	56	GC20P032790	6.21
94	ATG7	autophagy related 7	protein-coding	63	GC03P011313	6.21
95	ATXN1	ataxin 1	protein-coding	59	GC06M016299	6.21
96	CDO1	cysteine dioxygenase type 1	protein-coding	63	GC05M115140	6.21
97	CNP	2',3'-cyclic nucleotide 3' phosphodiesterase	protein-coding	63	GC17P040118	6.21
98	CPT1A	carnitine palmitoyltransferase 1A (liver)	protein-coding	69	GC11M068524	6.21
99	CTC1	CTS telomere maintenance complex component 1	protein-coding	47	GC17M008207	6.21
100	CUBN	cubilin (intrinsic factor-cobalamin receptor)	protein-coding	60	GC10M016906	6.21
101	CYP27B1	cytochrome P450, family 27, subfamily B, polypeptide 1	protein-coding	68	GC12M058156	6.21
102	CYP26B1	cytochrome P450, family 26, subfamily B, polypeptide 1	protein-coding	59	GC02M072356	6.21
103	CYP2E1	cytochrome P450, family 2, subfamily E, polypeptide 1	protein-coding	70	GC10P135352	6.21
104	CYP2F1	cytochrome P450, family 2, subfamily F, polypeptide 1	protein-coding	67	GC19P041620	6.21
105	DDX20	DEAD (Asp-Glu-Ala-Asp) box polypeptide 20	protein-coding	64	GC01P112298	6.21
106	EPM2A	epilepsy, progressive myoclonus type 2A, Lafora disease (laforin)	protein-coding	60	GC06M145822	6.21
107	EPHX2	epoxide hydrolase 2, cytoplasmic	protein-coding	70	GC08P027348	6.21
108	ESRRA	estrogen-related receptor alpha	protein-coding	67	GC11P064073	6.21
109	FADS1	fatty acid desaturase 1	protein-coding	66	GC11M061567	6.21
110	FADS2	fatty acid desaturase 2	protein-coding	67	GC11P061583	6.21
111	FGFR3	fibroblast growth factor receptor 3	protein-coding	78	GC04P001795	6.21
112	FGF23	fibroblast growth factor 23	protein-coding	61	GC12M004477	6.21
113	FOXA2	forkhead box A2	protein-coding	64	GC20M022561	6.21
114	FPGS	folylpolyglutamate synthase	protein-coding	65	GC09P130556	6.21
115	FTO	fat mass and obesity associated	protein-coding	58	GC16P053737	6.21
116	GALK1	galactokinase 1	protein-coding	71	GC17M073730	6.21
117	GATM	glycine amidinotransferase (L-arginine:glycine amidinotransferase)	protein-coding	68	GC15M045653	6.21
118	GCDH	glutaryl-CoA dehydrogenase	protein-coding	65	GC19P013001	6.21
119	GCG	glucagon	protein-coding	61	GC02M162963	6.21
120	GGT1	gamma-glutamyltransferase 1	protein-coding	70	GC22P024980	6.21
121	GK	glycerol kinase	protein-coding	66	GC0XP030671	6.21
122	GNMT	glycine N-methyltransferase	protein-coding	63	GC06P042928	6.21
123	GSK3A	glycogen synthase kinase 3 alpha	protein-coding	72	GC19M042734	6.21
124	HCRT	hypocretin (orexin) neuropeptide precursor	protein-coding	59	GC17M040337	6.21
125	HMGCL	3-hydroxymethyl-3-methylglutaryl-CoA lyase	protein-coding	65	GC01M024128	6.21
126	HSD3B7	hydroxy-delta-5-steroid dehydrogenase, 3 beta- and steroid delta-isomerase 7	protein-coding	57	GC16P030997	6.21
127	HTR1A	5-hydroxytryptamine (serotonin) receptor 1A, G protein-coupled	protein-coding	68	GC05M063292	6.21
128	IAPP	islet amyloid polypeptide	protein-coding	62	GC12P021507	6.21
129	KDM3A	lysine (K)-specific demethylase 3A	protein-coding	57	GC02P086667	6.21
130	LCAT	lecithin-cholesterol acyltransferase	protein-coding	65	GC16M067973	6.21
131	LEPR	leptin receptor	protein-coding	66	GC01P065886	6.21
132	LIPC	lipase, hepatic	protein-coding	63	GC15P058702	6.21
133	MAOA	monoamine oxidase A	protein-coding	72	GC0XP043515	6.21
134	MAP2K1	mitogen-activated protein kinase kinase 1	protein-coding	79	GC15P066679	6.21
135	MAOB	monoamine oxidase B	protein-coding	67	GC0XM043625	6.21
136	MFN2	mitofusin 2	protein-coding	70	GC01P012040	6.21
137	MLYCD	malonyl-CoA decarboxylase	protein-coding	61	GC16P083932	6.21
138	MPV17	MpV17 mitochondrial inner membrane protein	protein-coding	61	GC02M027532	6.21
139	MTOR	mechanistic target of rapamycin (serine/threonine kinase)	protein-coding	69	GC01M011166	6.21
140	NLRP6	NLR family, pyrin domain containing 6	protein-coding	51	GC11P000269	6.21
141	NPC1L1	NPC1-like 1	protein-coding	60	GC07M044552	6.21
142	NR1I2	nuclear receptor subfamily 1, group I, member 2	protein-coding	66	GC03P119499	6.21
143	NTS	neurotensin	protein-coding	60	GC12P086201	6.21
144	OMA1	OMA1 zinc metallopeptidase	protein-coding	48	GC01M058881	6.21
145	PARP2	poly (ADP-ribose) polymerase 2	protein-coding	67	GC14P020811	6.21
146	PARP1	poly (ADP-ribose) polymerase 1	protein-coding	73	GC01M226548	6.21
147	PCK1	phosphoenolpyruvate carboxykinase 1 (soluble)	protein-coding	67	GC20P056136	6.21
148	PDC	phosducin	protein-coding	58	GC01M186412	6.21
149	PDE3B	phosphodiesterase 3B, cGMP-inhibited	protein-coding	64	GC11P014621	6.21
150	PLIN1	perilipin 1	protein-coding	61	GC15M090208	6.21
151	PNN	pinin, desmosome associated protein	protein-coding	56	GC14P039644	6.21
152	PPARA	peroxisome proliferator-activated receptor alpha	protein-coding	72	GC22P046546	6.21
153	PPARGC1B	peroxisome proliferator-activated receptor gamma, coactivator 1 beta	protein-coding	53	GC05P149109	6.21
154	PPP1R3A	protein phosphatase 1, regulatory subunit 3A	protein-coding	59	GC07M113516	6.21
155	PPP1R3B	protein phosphatase 1, regulatory subunit 3B	protein-coding	57	GC08M008993	6.21
156	PRDX1	peroxiredoxin 1	protein-coding	71	GC01M045976	6.21
157	PRDX2	peroxiredoxin 2	protein-coding	73	GC19M012907	6.21
158	PTEN	phosphatase and tensin homolog	protein-coding	72	GC10P089613	6.21
159	RORA	RAR-related orphan receptor A	protein-coding	66	GC15M060780	6.21
160	S100A9	S100 calcium binding protein A9	protein-coding	62	GC01P153330	6.21
161	SEC14L2	SEC14-like 2 (S. cerevisiae)	protein-coding	59	GC22P030792	6.21
162	SERTAD2	SERTA domain containing 2	protein-coding	48	GC02M064858	6.21
163	SIRT3	sirtuin 3	protein-coding	64	GC11M000264	6.21
164	SLC10A2	solute carrier family 10 (sodium/bile acid cotransporter), member 2	protein-coding	61	GC13M103696	6.21
165	SLC13A5	solute carrier family 13 (sodium-dependent citrate transporter), member 5	protein-coding	55	GC17M006588	6.21
166	SLC20A1	solute carrier family 20 (phosphate transporter), member 1	protein-coding	63	GC02P113403	6.21
167	SLC20A2	solute carrier family 20 (phosphate transporter), member 2	protein-coding	66	GC08M042291	6.21
168	SLC27A1	solute carrier family 27 (fatty acid transporter), member 1	protein-coding	59	GC19P017579	6.21
169	SLC27A5	solute carrier family 27 (fatty acid transporter), member 5	protein-coding	60	GC19M058990	6.21
170	SLC9A2	solute carrier family 9, subfamily A (NHE2, cation proton antiporter 2), member 2	protein-coding	62	GC02P103236	6.21
171	SLC9A3	solute carrier family 9, subfamily A (NHE3, cation proton antiporter 3), member 3	protein-coding	62	GC05M000473	6.21
172	SLC9A1	solute carrier family 9, subfamily A (NHE1, cation proton antiporter 1), member 1	protein-coding	70	GC01M027425	6.21
173	SLC9A8	solute carrier family 9, subfamily A (NHE8, cation proton antiporter 8), member 8	protein-coding	55	GC20P048429	6.21
174	SMN1	survival of motor neuron 1, telomeric	protein-coding	67	GC05P070220	6.21
175	STARD10	StAR-related lipid transfer (START) domain containing 10	protein-coding	47	GC11M072465	6.21
176	STK11	serine/threonine kinase 11	protein-coding	73	GC19P001205	6.21
177	STRA6	stimulated by retinoic acid 6	protein-coding	53	GC15M074471	6.21
178	SULT1E1	sulfotransferase family 1E, estrogen-preferring, member 1	protein-coding	68	GC04M070676	6.21
179	TDRKH	tudor and KH domain containing	protein-coding	55	GC01M151745	6.21
180	TFR2	transferrin receptor 2	protein-coding	64	GC07M100218	6.21
181	THEM5	thioesterase superfamily member 5	protein-coding	47	GC01M151819	6.21
182	TNFRSF1B	tumor necrosis factor receptor superfamily, member 1B	protein-coding	71	GC01P012227	6.21
183	TRPM7	transient receptor potential cation channel, subfamily M, member 7	protein-coding	66	GC15M050852	6.21
184	TWIST2	twist family bHLH transcription factor 2	protein-coding	51	GC02P239757	6.21
185	VKORC1	vitamin K epoxide reductase complex, subunit 1	protein-coding	63	GC16M031105	6.21
186	WT1	Wilms tumor 1	protein-coding	70	GC11M032365	6.21
187	XYLB	xylulokinase homolog (H. influenzae)	protein-coding	57	GC03P038363	6.21
188	PDK2	pyruvate dehydrogenase kinase, isozyme 2	protein-coding	67	GC17P048172	5.46
189	AHCY	adenosylhomocysteinase	protein-coding	73	GC20M032868	5.25
190	ALDOA	aldolase A, fructose-bisphosphate	protein-coding	74	GC16P030064	5.25
191	ALDOB	aldolase B, fructose-bisphosphate	protein-coding	71	GC09M104182	5.25
192	ALDOC	aldolase C, fructose-bisphosphate	protein-coding	67	GC17M026900	5.25
193	CAD	carbamoyl-phosphate synthetase 2, aspartate transcarbamylase, and dihydroorotase	protein-coding	69	GC02P027440	5.25
194	CBR1	carbonyl reductase 1	protein-coding	72	GC21P037442	5.25
197	FBP1	fructose-1,6-bisphosphatase 1	protein-coding	70	GC09M097365	5.25
195	CYP2D7BP	cytochrome P450, subfamily IID (debrisoquine, sparteine, etc., -metabolising), polypeptide 7b (pseudogene)	pseudogene	7	GC22U900631	5.25
196	CYP2D8P	cytochrome P450, family 2, subfamily D, polypeptide 8, pseudogene	pseudogene	14	GC22M042549	5.25
198	MAT2A	methionine adenosyltransferase II, alpha	protein-coding	68	GC02P085766	5.25
199	NME4	NME/NM23 nucleoside diphosphate kinase 4	protein-coding	67	GC16P000446	5.25
200	ODC1	ornithine decarboxylase 1	protein-coding	72	GC02M010580	5.25
201	OSBP	oxysterol binding protein	protein-coding	63	GC11M059341	5.25
202	PDE3A	phosphodiesterase 3A, cGMP-inhibited	protein-coding	68	GC12P020422	5.25
203	PFKP	phosphofructokinase, platelet	protein-coding	68	GC10P003109	5.25
204	PMP2	peripheral myelin protein 2	protein-coding	53	GC08M082352	5.25
205	PYCR1	pyrroline-5-carboxylate reductase 1	protein-coding	67	GC17M079890	5.25
206	SARDH	sarcosine dehydrogenase	protein-coding	59	GC09M136528	5.25
207	SHMT2	serine hydroxymethyltransferase 2 (mitochondrial)	protein-coding	62	GC12P057623	5.25
208	SLC5A5	solute carrier family 5 (sodium/iodide cotransporter), member 5	protein-coding	65	GC19P017982	5.25
209	ALDH3B1	aldehyde dehydrogenase 3 family, member B1	protein-coding	60	GC11P067776	5.16
210	ALDH7A1	aldehyde dehydrogenase 7 family, member A1	protein-coding	70	GC05M125877	5.16
211	ASZ1	ankyrin repeat, SAM and basic leucine zipper domain containing 1	protein-coding	48	GC07M117003	5.16
212	CALCOCO1	calcium binding and coiled-coil domain 1	protein-coding	53	GC12M054105	5.16
213	CASC3	cancer susceptibility candidate 3	protein-coding	51	GC17P038296	5.16
214	CNOT3	CCR4-NOT transcription complex, subunit 3	protein-coding	63	GC19P054641	5.16
215	CYP2D6	cytochrome P450, family 2, subfamily D, polypeptide 6	protein-coding	74	GC22M042522	5.16
216	EIF4A3	eukaryotic translation initiation factor 4A3	protein-coding	64	GC17M078109	5.16
217	FMO3	flavin containing monooxygenase 3	protein-coding	68	GC01P171060	5.16
218	HSD17B11	hydroxysteroid (17-beta) dehydrogenase 11	protein-coding	59	GC04M088257	5.16
219	LPIN2	lipin 2	protein-coding	64	GC18M002906	5.16
220	MAEL	maelstrom spermatogenic transposon silencer	protein-coding	49	GC01P166958	5.16
221	MAGOH	mago-nashi homolog, proliferation-associated (Drosophila)	protein-coding	63	GC01M053692	5.16
222	MTHFD1L	methylenetetrahydrofolate dehydrogenase (NADP+ dependent) 1-like	protein-coding	60	GC06P151186	5.16
223	PDK3	pyruvate dehydrogenase kinase, isozyme 3	protein-coding	65	GC0XP024393	5.16
224	RBM8A	RNA binding motif protein 8A	protein-coding	62	GC01P145507	5.16
225	RIPK3	receptor-interacting serine-threonine kinase 3	protein-coding	65	GC14M024811	5.16
226	SIRT4	sirtuin 4	protein-coding	59	GC12P120740	5.16
227	SLC27A2	solute carrier family 27 (fatty acid transporter), member 2	protein-coding	64	GC15P050474	5.16
228	TDRD1	tudor domain containing 1	protein-coding	53	GC10P115929	5.16
229	TDRD12	tudor domain containing 12	protein-coding	43	GC19P033210	5.16
230	TDRD9	tudor domain containing 9	protein-coding	50	GC14P104394	5.16
231	ZNF202	zinc finger protein 202	protein-coding	60	GC11M123594	5.16
232	AASDH	aminoadipate-semialdehyde dehydrogenase	protein-coding	49	GC04M057204	4.66
233	ACADSB	acyl-CoA dehydrogenase, short/branched chain	protein-coding	68	GC10P124758	4.66
234	ACAT1	acetyl-CoA acetyltransferase 1	protein-coding	71	GC11P107992	4.66
235	ACIN1	apoptotic chromatin condensation inducer 1	protein-coding	66	GC14M023527	4.66
236	ACMSD	aminocarboxymuconate semialdehyde decarboxylase	protein-coding	55	GC02P135596	4.66
237	ACOT8	acyl-CoA thioesterase 8	protein-coding	62	GC20M044470	4.66
238	ACSL3	acyl-CoA synthetase long-chain family member 3	protein-coding	64	GC02P223725	4.66
239	ACSF2	acyl-CoA synthetase family member 2	protein-coding	50	GC17P048503	4.66
240	ACSL6	acyl-CoA synthetase long-chain family member 6	protein-coding	62	GC05M131147	4.66
241	ADAL	adenosine deaminase-like	protein-coding	44	GC15P043622	4.66
242	ADPRHL2	ADP-ribosylhydrolase like 2	protein-coding	58	GC01P036554	4.66
243	AGXT2	alanine--glyoxylate aminotransferase 2	protein-coding	58	GC05M035033	4.66
244	AK2	adenylate kinase 2	protein-coding	75	GC01M033476	4.66
245	ALDH1B1	aldehyde dehydrogenase 1 family, member B1	protein-coding	70	GC09P038392	4.66
246	ALDH6A1	aldehyde dehydrogenase 6 family, member A1	protein-coding	63	GC14M074527	4.66
247	ALDH3A1	aldehyde dehydrogenase 3 family, member A1	protein-coding	70	GC17M019641	4.66
248	ALKBH7	alkB, alkylation repair homolog 7 (E. coli)	protein-coding	44	GC19P006372	4.66
249	AMPD1	adenosine monophosphate deaminase 1	protein-coding	65	GC01M115215	4.66
250	AMPD3	adenosine monophosphate deaminase 3	protein-coding	63	GC11P010329	4.66
251	ANKRD23	ankyrin repeat domain 23	protein-coding	49	GC02M097490	4.66
252	ANPEP	alanyl (membrane) aminopeptidase	protein-coding	75	GC15M090328	4.66
253	AOX1	aldehyde oxidase 1	protein-coding	66	GC02P201450	4.66
254	APOC4	apolipoprotein C-IV	protein-coding	48	GC19P045445	4.66
255	ATAD3B	ATPase family, AAA domain containing 3B	protein-coding	50	GC01P001397	4.66
256	ATAD3A	ATPase family, AAA domain containing 3A	protein-coding	50	GC01P001447	4.66
257	AWAT1	acyl-CoA wax alcohol acyltransferase 1	protein-coding	44	GC0XP069455	4.66
258	AWAT2	acyl-CoA wax alcohol acyltransferase 2	protein-coding	44	GC0XM069178	4.66
259	BAAT	bile acid CoA: amino acid N-acyltransferase (glycine N-choloyltransferase)	protein-coding	63	GC09M104122	4.66
260	BHMT2	betaine--homocysteine S-methyltransferase 2	protein-coding	59	GC05P078366	4.66
261	BLVRB	biliverdin reductase B (flavin reductase (NADPH))	protein-coding	62	GC19M040953	4.66
262	BTN1A1	butyrophilin, subfamily 1, member A1	protein-coding	54	GC06P026501	4.66
263	BTN2A2	butyrophilin, subfamily 2, member A2	protein-coding	54	GC06P026383	4.66
264	C10orf2	chromosome 10 open reading frame 2	protein-coding	53	GC10P102750	4.66
265	CCBL1	cysteine conjugate-beta lyase, cytoplasmic	protein-coding	64	GC09M131595	4.66
266	CD68	CD68 molecule	protein-coding	61	GC17P007482	4.66
267	CEP89	centrosomal protein 89kDa	protein-coding	46	GC19M033370	4.66
268	CFHR2	complement factor H-related 2	protein-coding	54	GC01P196789	4.66
269	CFHR4	complement factor H-related 4	protein-coding	49	GC01P196857	4.66
270	CFHR1	complement factor H-related 1	protein-coding	51	GC01P196788	4.66
271	CLSTN1	calsyntenin 1	protein-coding	59	GC01M009789	4.66
272	CLSTN3	calsyntenin 3	protein-coding	56	GC12P007282	4.66
273	CMKLR1	chemokine-like receptor 1	protein-coding	59	GC12M108681	4.66
274	CNEP1R1	CTD nuclear envelope phosphatase 1 regulatory subunit 1	protein-coding	38	GC16P050058	4.66
275	COQ7	coenzyme Q7 homolog, ubiquinone (yeast)	protein-coding	64	GC16P019078	4.66
276	CSH2	chorionic somatomammotropin hormone 2	protein-coding	54	GC17M061949	4.66
277	CSH1	chorionic somatomammotropin hormone 1 (placental lactogen)	protein-coding	64	GC17M061972	4.66
278	CTDNEP1	CTD nuclear envelope phosphatase 1	protein-coding	48	GC17M007147	4.66
279	CUL4B	cullin 4B	protein-coding	65	GC0XM119658	4.66
280	CYB5R1	cytochrome b5 reductase 1	protein-coding	67	GC01M202930	4.66
281	CYB5R2	cytochrome b5 reductase 2	protein-coding	61	GC11M007642	4.66
282	CYB5RL	cytochrome b5 reductase-like	protein-coding	40	GC01M054609	4.66
283	CYB5R3	cytochrome b5 reductase 3	protein-coding	66	GC22M043014	4.66
284	CYP2A13	cytochrome P450, family 2, subfamily A, polypeptide 13	protein-coding	64	GC19P041594	4.66
285	CYP26C1	cytochrome P450, family 26, subfamily C, polypeptide 1	protein-coding	57	GC10P094811	4.66
286	CYP2C8	cytochrome P450, family 2, subfamily C, polypeptide 8	protein-coding	69	GC10M096786	4.66
287	CYP2C9	cytochrome P450, family 2, subfamily C, polypeptide 9	protein-coding	68	GC10P096688	4.66
288	CYP2J2	cytochrome P450, family 2, subfamily J, polypeptide 2	protein-coding	68	GC01M060284	4.66
289	CYP2S1	cytochrome P450, family 2, subfamily S, polypeptide 1	protein-coding	66	GC19P041699	4.66
290	CYP39A1	cytochrome P450, family 39, subfamily A, polypeptide 1	protein-coding	56	GC06M046517	4.66
291	CYP4V2	cytochrome P450, family 4, subfamily V, polypeptide 2	protein-coding	56	GC04P187112	4.66
292	DCXR	dicarbonyl/L-xylulose reductase	protein-coding	63	GC17M079993	4.66
293	DHFRL1	dihydrofolate reductase-like 1	protein-coding	51	GC03M093766	4.66
294	DPEP1	dipeptidase 1 (renal)	protein-coding	67	GC16P089679	4.66
295	DNPEP	aspartyl aminopeptidase	protein-coding	58	GC02M220238	4.66
296	DUSP11	dual specificity phosphatase 11 (RNA/RNP complex 1-interacting)	protein-coding	52	GC02M073989	4.66
297	DUT	deoxyuridine triphosphatase	protein-coding	67	GC15P048623	4.66
298	EDF1	endothelial differentiation-related factor 1	protein-coding	58	GC09M139756	4.66
299	ENHO	energy homeostasis associated	protein-coding	42	GC09M034516	4.66
300	FAM72A	family with sequence similarity 72, member A	protein-coding	41	GC01P206136	4.66
301	FLVCR2	feline leukemia virus subgroup C cellular receptor family, member 2	protein-coding	51	GC14P076045	4.66
302	FMO1	flavin containing monooxygenase 1	protein-coding	65	GC01P171217	4.66
303	FMO5	flavin containing monooxygenase 5	protein-coding	61	GC01M146655	4.66
304	FMO4	flavin containing monooxygenase 4	protein-coding	60	GC01P171283	4.66
305	FUOM	fucose mutarotase	protein-coding	36	GC10M135169	4.66
306	GBA3	glucosidase, beta, acid 3 (gene/pseudogene)	protein-coding	56	GC04P022694	4.66
308	GK2	glycerol kinase 2	protein-coding	58	GC04M080255	4.66
307	GK3P	glycerol kinase 3 pseudogene	pseudogene	33	GC04M166198	4.66
309	GOT2	glutamic-oxaloacetic transaminase 2, mitochondrial	protein-coding	70	GC16M058741	4.66
310	GPR35	G protein-coupled receptor 35	protein-coding	56	GC02P241588	4.66
311	GPR84	G protein-coupled receptor 84	protein-coding	50	GC12M054756	4.66
312	GPT	glutamic-pyruvate transaminase (alanine aminotransferase)	protein-coding	64	GC08P145728	4.66
313	GSDMB	gasdermin B	protein-coding	50	GC17M038060	4.66
314	HDLBP	high density lipoprotein binding protein	protein-coding	62	GC02M242166	4.66
315	HELZ	helicase with zinc finger	protein-coding	54	GC17M065066	4.66
316	HIRIP3	HIRA interacting protein 3	protein-coding	55	GC16M030005	4.66
317	HNRNPK	heterogeneous nuclear ribonucleoprotein K	protein-coding	60	GC09M086582	4.66
318	HOGA1	4-hydroxy-2-oxoglutarate aldolase 1	protein-coding	48	GC10P099357	4.66
319	IDH2	isocitrate dehydrogenase 2 (NADP+), mitochondrial	protein-coding	70	GC15M090626	4.66
320	IMPDH1	IMP (inosine 5'-monophosphate) dehydrogenase 1	protein-coding	70	GC07M128032	4.66
321	IMPDH2	IMP (inosine 5'-monophosphate) dehydrogenase 2	protein-coding	71	GC03M049061	4.66
322	ISX	intestine-specific homeobox	protein-coding	46	GC22P035462	4.66
323	ITLN1	intelectin 1 (galactofuranose binding)	protein-coding	58	GC01M160846	4.66
324	KIAA0430	KIAA0430	protein-coding	47	GC16M015596	4.66
325	LIPK	lipase, family member K	protein-coding	41	GC10P090476	4.66
326	LIPM	lipase, family member M	protein-coding	44	GC10P090553	4.66
327	LIPN	lipase, family member N	protein-coding	41	GC10P090508	4.66
328	LPIN3	lipin 3	protein-coding	54	GC20P039969	4.66
329	LRPPRC	leucine-rich pentatricopeptide repeat containing	protein-coding	62	GC02M044113	4.66
330	MMADHC	methylmalonic aciduria (cobalamin deficiency) cblD type, with homocystinuria	protein-coding	55	GC02M150426	4.66
331	MMS19	MMS19 nucleotide excision repair homolog (S. cerevisiae)	protein-coding	54	GC10M099218	4.66
332	MT4	metallothionein 4	protein-coding	46	GC16P056598	4.66
333	NCDN	neurochondrin	protein-coding	52	GC01P036023	4.66
334	NOVA2	neuro-oncological ventral antigen 2	protein-coding	50	GC19M046442	4.66
335	NOVA1	neuro-oncological ventral antigen 1	protein-coding	59	GC14M026915	4.66
336	NRF1	nuclear respiratory factor 1	protein-coding	64	GC07P129251	4.66
337	NUDT12	nudix (nucleoside diphosphate linked moiety X)-type motif 12	protein-coding	60	GC05M102884	4.66
338	NUDT7	nudix (nucleoside diphosphate linked moiety X)-type motif 7	protein-coding	52	GC16P077756	4.66
339	OBFC1	oligonucleotide/oligosaccharide-binding fold containing 1	protein-coding	52	GC10M105632	4.66
340	OSTN	osteocrin	protein-coding	45	GC03P190917	4.66
341	PABPC1	poly(A) binding protein, cytoplasmic 1	protein-coding	63	GC08M101715	4.66
342	PABPC3	poly(A) binding protein, cytoplasmic 3	protein-coding	55	GC13P025670	4.66
343	PABPC4	poly(A) binding protein, cytoplasmic 4 (inducible form)	protein-coding	65	GC01M040026	4.66
344	PABPN1	poly(A) binding protein, nuclear 1	protein-coding	64	GC14P023789	4.66
345	PABPC5	poly(A) binding protein, cytoplasmic 5	protein-coding	54	GC0XP090689	4.66
346	PARP3	poly (ADP-ribose) polymerase family, member 3	protein-coding	64	GC03P051951	4.66
347	PCK2	phosphoenolpyruvate carboxykinase 2 (mitochondrial)	protein-coding	65	GC14P024563	4.66
348	PDE7B	phosphodiesterase 7B	protein-coding	56	GC06P136214	4.66
349	PDK1	pyruvate dehydrogenase kinase, isozyme 1	protein-coding	69	GC02P173420	4.66
350	PEPD	peptidase D	protein-coding	62	GC19M033877	4.66
352	PIBF1	progesterone immunomodulatory binding factor 1	protein-coding	53	GC13P073356	4.66
353	PIM3	pim-3 oncogene	protein-coding	55	GC22P050354	4.66
354	PIPOX	pipecolic acid oxidase	protein-coding	55	GC17P027277	4.66
355	PIWIL4	piwi-like RNA-mediated gene silencing 4	protein-coding	57	GC11P094278	4.66
356	PIWIL2	piwi-like RNA-mediated gene silencing 2	protein-coding	54	GC08P022132	4.66
357	PIWIL3	piwi-like RNA-mediated gene silencing 3	protein-coding	48	GC22M025115	4.66
358	PIWIL1	piwi-like RNA-mediated gene silencing 1	protein-coding	59	GC12P130822	4.66
359	PLA2G2A	phospholipase A2, group IIA (platelets, synovial fluid)	protein-coding	72	GC01M020301	4.66
360	PNPLA1	patatin-like phospholipase domain containing 1	protein-coding	46	GC06P037304	4.66
361	PNPT1	polyribonucleotide nucleotidyltransferase 1	protein-coding	60	GC02M055861	4.66
362	PPP1CA	protein phosphatase 1, catalytic subunit, alpha isozyme	protein-coding	71	GC11M067165	4.66
363	PPP1CB	protein phosphatase 1, catalytic subunit, beta isozyme	protein-coding	61	GC02P028974	4.66
364	PPP1R1A	protein phosphatase 1, regulatory (inhibitor) subunit 1A	protein-coding	62	GC12M054971	4.66
365	PPP1R3D	protein phosphatase 1, regulatory subunit 3D	protein-coding	53	GC20M058511	4.66
366	PPP1R3E	protein phosphatase 1, regulatory subunit 3E	protein-coding	39	GC14M023765	4.66
367	PRDM16	PR domain containing 16	protein-coding	55	GC01P003008	4.66
368	PRTFDC1	phosphoribosyl transferase domain containing 1	protein-coding	52	GC10M025177	4.66
369	PTGR1	prostaglandin reductase 1	protein-coding	61	GC09M114324	4.66
370	PXDN	peroxidasin homolog (Drosophila)	protein-coding	59	GC02M001635	4.66
371	PYGM	phosphorylase, glycogen, muscle	protein-coding	72	GC11M064513	4.66
372	PYGL	phosphorylase, glycogen, liver	protein-coding	70	GC14M051324	4.66
373	PYGB	phosphorylase, glycogen; brain	protein-coding	68	GC20P025228	4.66
374	QRFP	pyroglutamylated RFamide peptide	protein-coding	44	GC09M133768	4.66
375	RAB7A	RAB7A, member RAS oncogene family	protein-coding	66	GC03P128444	4.66
376	RBBP4	retinoblastoma binding protein 4	protein-coding	69	GC01P033116	4.66
377	RBBP7	retinoblastoma binding protein 7	protein-coding	64	GC0XM016772	4.66
378	RDH12	retinol dehydrogenase 12 (all-trans/9-cis/11-cis)	protein-coding	69	GC14P068168	4.66
379	RDH11	retinol dehydrogenase 11 (all-trans/9-cis/11-cis)	protein-coding	61	GC14M068143	4.66
380	RETSAT	retinol saturase (all-trans-retinol 13,14-reductase)	protein-coding	52	GC02M085569	4.66
381	RLBP1	retinaldehyde binding protein 1	protein-coding	61	GC15M089753	4.66
382	RNPS1	RNA binding protein S1, serine-rich domain	protein-coding	60	GC16M002303	4.66
383	RPA1	replication protein A1, 70kDa	protein-coding	70	GC17P001680	4.66
384	RPAIN	RPA interacting protein	protein-coding	50	GC17P005263	4.66
385	S100A8	S100 calcium binding protein A8	protein-coding	62	GC01M153362	4.66
386	SAP18	Sin3A-associated protein, 18kDa	protein-coding	63	GC13P021714	4.66
387	SARNP	SAP domain containing ribonucleoprotein	protein-coding	50	GC12M056146	4.66
388	SHBG	sex hormone-binding globulin	protein-coding	63	GC17P007523	4.66
389	SHPK	sedoheptulokinase	protein-coding	52	GC17M003514	4.66
390	SLC11A1	solute carrier family 11 (proton-coupled divalent metal ion transporter), member 1	protein-coding	63	GC02P219246	4.66
391	SLC16A11	solute carrier family 16, member 11	protein-coding	43	GC17M006944	4.66
392	SLC16A1	solute carrier family 16 (monocarboxylate transporter), member 1	protein-coding	66	GC01M113454	4.66
393	SLC25A27	solute carrier family 25, member 27	protein-coding	52	GC06P046620	4.66
394	SLC38A3	solute carrier family 38, member 3	protein-coding	55	GC03P050244	4.66
395	SLC9A4	solute carrier family 9, subfamily A (NHE4, cation proton antiporter 4), member 4	protein-coding	53	GC02P103089	4.66
396	SLC9A5	solute carrier family 9, subfamily A (NHE5, cation proton antiporter 5), member 5	protein-coding	58	GC16P067282	4.66
397	SMN2	survival of motor neuron 2, centromeric	protein-coding	63	GC05P069345	4.66
398	SULT1A2	sulfotransferase family, cytosolic, 1A, phenol-preferring, member 2	protein-coding	65	GC16M028603	4.66
399	SULT1A1	sulfotransferase family, cytosolic, 1A, phenol-preferring, member 1	protein-coding	68	GC16M028616	4.66
400	SULT6B1	sulfotransferase family, cytosolic, 6B, member 1	protein-coding	44	GC02M037394	4.66
401	SULT4A1	sulfotransferase family 4A, member 1	protein-coding	58	GC22M044220	4.66
402	SUPV3L1	suppressor of var1, 3-like 1 (S. cerevisiae)	protein-coding	59	GC10P070939	4.66
403	TAZ	tafazzin	protein-coding	67	GC0XP153639	4.66
404	TDRD5	tudor domain containing 5	protein-coding	45	GC01P179560	4.66
405	TEN1	TEN1 CST complex subunit	protein-coding	33	GC17P073978	4.66
406	THEM4	thioesterase superfamily member 4	protein-coding	58	GC01M151846	4.66
407	THOP1	thimet oligopeptidase 1	protein-coding	65	GC19P002785	4.66
408	TRMT2A	tRNA methyltransferase 2 homolog A (S. cerevisiae)	protein-coding	52	GC22M020099	4.66
409	TUSC5	tumor suppressor candidate 5	protein-coding	45	GC17P001182	4.66
410	UGP2	UDP-glucose pyrophosphorylase 2	protein-coding	67	GC02P064068	4.66
411	XPNPEP2	X-prolyl aminopeptidase (aminopeptidase P) 2, membrane-bound	protein-coding	62	GC0XP128872	4.66
412	YME1L1	YME1-like 1 ATPase	protein-coding	59	GC10M027439	4.66
413	ZNF74	zinc finger protein 74	protein-coding	60	GC22P020748	4.66

## Sheet: Synaptic
No.	Symbol	Description	Category	GIFtS	GC id	Score
1	STX1B	syntaxin 1B	protein-coding	54	GC16M031000	7.40
2	NPTX1	neuronal pentraxin I	protein-coding	56	GC17M078440	7.32
3	NPTXR	neuronal pentraxin receptor	protein-coding	56	GC22M039214	7.32
4	OTOF	otoferlin	protein-coding	58	GC02M026688	7.32
5	CASK	calcium/calmodulin-dependent serine protein kinase (MAGUK family)	protein-coding	73	GC0XM041374	7.09
6	GRIA3	glutamate receptor, ionotropic, AMPA 3	protein-coding	72	GC0XP122318	7.09
7	GRIA2	glutamate receptor, ionotropic, AMPA 2	protein-coding	74	GC04P158141	7.09
8	GRIA4	glutamate receptor, ionotropic, AMPA 4	protein-coding	65	GC11P105514	7.09
9	PCDH8	protocadherin 8	protein-coding	56	GC13M053418	7.09
10	RAB3A	RAB3A, member RAS oncogene family	protein-coding	68	GC19M018307	7.09
11	STX1A	syntaxin 1A (brain)	protein-coding	68	GC07M073113	7.09
12	SYN2	synapsin II	protein-coding	58	GC03P012020	7.09
13	SYN1	synapsin I	protein-coding	65	GC0XM047431	7.09
14	SYNGAP1	synaptic Ras GTPase activating protein 1	protein-coding	63	GC06P033387	7.09
15	SYT1	synaptotagmin I	protein-coding	68	GC12P079232	7.09
16	SYT2	synaptotagmin II	protein-coding	60	GC01M202559	7.09
17	DBH	dopamine beta-hydroxylase (dopamine beta-monooxygenase)	protein-coding	72	GC09P136501	6.22
18	PRKCG	protein kinase C, gamma	protein-coding	74	GC19P054382	5.84
19	AMPH	amphiphysin	protein-coding	67	GC07M038423	5.81
20	CTNND2	catenin (cadherin-associated protein), delta 2	protein-coding	61	GC05M010971	5.81
21	SYN3	synapsin III	protein-coding	60	GC22M032908	5.81
22	ARC	activity-regulated cytoskeleton-associated protein	protein-coding	56	GC08M143690	5.63
23	BCL2L1	BCL2-like 1	protein-coding	71	GC20M030252	5.63
24	CDK5	cyclin-dependent kinase 5	protein-coding	74	GC07M150750	5.63
31	GABBR2	gamma-aminobutyric acid (GABA) B receptor, 2	protein-coding	66	GC09M101050	5.63
32	GABBR1	gamma-aminobutyric acid (GABA) B receptor, 1	protein-coding	69	GC06M029523	5.63
33	NRXN1	neurexin 1	protein-coding	67	GC02M050145	5.63
34	PLK2	polo-like kinase 2	protein-coding	64	GC05M057749	5.63
35	APBA1	amyloid beta (A4) precursor protein-binding, family A, member 1	protein-coding	57	GC09M072042	5.34
36	APBA2	amyloid beta (A4) precursor protein-binding, family A, member 2	protein-coding	59	GC15P029213	5.34
37	BDNF	brain-derived neurotrophic factor	protein-coding	68	GC11M027676	5.34
38	CABP4	calcium binding protein 4	protein-coding	52	GC11P067222	5.34
39	CPLX2	complexin 2	protein-coding	61	GC05P175156	5.34
40	CSNK1G2	casein kinase 1, gamma 2	protein-coding	70	GC19P001941	5.34
41	DNM1L	dynamin 1-like	protein-coding	66	GC12P032832	5.34
42	FER	fer (fps/fes related) tyrosine kinase	protein-coding	72	GC05P108111	5.34
43	KLK8	kallikrein-related peptidase 8	protein-coding	59	GC19M051499	5.34
44	LIN7B	lin-7 homolog B (C. elegans)	protein-coding	52	GC19P049627	5.34
45	LIN7C	lin-7 homolog C (C. elegans)	protein-coding	54	GC11M027472	5.34
46	LIN7A	lin-7 homolog A (C. elegans)	protein-coding	59	GC12M081166	5.34
47	LRRC4B	leucine rich repeat containing 4B	protein-coding	50	GC19M051020	5.34
48	LRRC4	leucine rich repeat containing 4	protein-coding	58	GC07M127667	5.34
49	NEURL1	neuralized E3 ubiquitin protein ligase 1	protein-coding	41	GC10P105253	5.34
50	NLGN2	neuroligin 2	protein-coding	61	GC17P007311	5.34
51	NLGN3	neuroligin 3	protein-coding	66	GC0XP070364	5.34
52	NLGN1	neuroligin 1	protein-coding	65	GC03P173114	5.34
53	NTRK2	neurotrophic tyrosine kinase, receptor, type 2	protein-coding	75	GC09P087283	5.34
54	OPHN1	oligophrenin 1	protein-coding	60	GC0XM067262	5.34
55	PACSIN1	protein kinase C and casein kinase substrate in neurons 1	protein-coding	56	GC06P037285	5.34
56	PCLO	piccolo presynaptic cytomatrix protein	protein-coding	56	GC07M082383	5.34
57	PICK1	protein interacting with PRKCA 1	protein-coding	59	GC22P038452	5.34
58	PIP5K1C	phosphatidylinositol-4-phosphate 5-kinase, type I, gamma	protein-coding	67	GC19M003631	5.34
59	PPP1R9B	protein phosphatase 1, regulatory subunit 9B	protein-coding	55	GC17M048211	5.34
60	PRKCE	protein kinase C, epsilon	protein-coding	72	GC02P045790	5.34
61	RPH3A	rabphilin 3A homolog (mouse)	protein-coding	58	GC12P113012	5.34
62	SERPINI1	serpin peptidase inhibitor, clade I (neuroserpin), member 1	protein-coding	63	GC03P167453	5.34
63	SHANK3	SH3 and multiple ankyrin repeat domains 3	protein-coding	55	GC22P051112	5.34
64	SHISA9	shisa family member 9	protein-coding	42	GC16P012995	5.34
65	SLC17A5	solute carrier family 17 (acidic sugar transporter), member 5	protein-coding	63	GC06M074303	5.34
66	SLC6A4	solute carrier family 6 (neurotransmitter transporter), member 4	protein-coding	68	GC17M028521	5.34
67	STXBP1	syntaxin binding protein 1	protein-coding	69	GC09P130374	5.34
68	UNC13A	unc-13 homolog A (C. elegans)	protein-coding	57	GC19M017712	5.34
69	UNC13B	unc-13 homolog B (C. elegans)	protein-coding	65	GC09P035117	5.34
70	AGRN	agrin	protein-coding	67	GC01P000946	5.31
71	ARRB2	arrestin, beta 2	protein-coding	65	GC17P004613	5.31
72	ARRB1	arrestin, beta 1	protein-coding	63	GC11M074976	5.31
73	CDH10	cadherin 10, type 2 (T2-cadherin)	protein-coding	60	GC05M024522	5.31
74	CDH12	cadherin 12, type 2 (N-cadherin 2)	protein-coding	62	GC05M021786	5.31
75	CDH2	cadherin 2, type 1, N-cadherin (neuronal)	protein-coding	73	GC18M025530	5.31
76	CDH7	cadherin 7, type 2	protein-coding	58	GC18P063390	5.31
77	CDH8	cadherin 8, type 2	protein-coding	61	GC16M061681	5.31
78	CDH18	cadherin 18, type 2	protein-coding	61	GC05M019508	5.31
79	CLN3	ceroid-lipofuscinosis, neuronal 3	protein-coding	63	GC16M028488	5.31
80	CLTC	clathrin, heavy chain (Hc)	protein-coding	70	GC17P057697	5.31
81	CLTB	clathrin, light chain B	protein-coding	64	GC05M175819	5.31
82	CLTA	clathrin, light chain A	protein-coding	65	GC09P036180	5.31
83	DLGAP1	discs, large (Drosophila) homolog-associated protein 1	protein-coding	63	GC18M003488	5.31
84	DNM1	dynamin 1	protein-coding	71	GC09P130965	5.31
85	DTNA	dystrobrevin, alpha	protein-coding	63	GC18P032073	5.31
86	EGR1	early growth response 1	protein-coding	69	GC05P137801	5.31
87	GABRR1	gamma-aminobutyric acid (GABA) A receptor, rho 1	protein-coding	65	GC06M089887	5.31
88	GRIA1	glutamate receptor, ionotropic, AMPA 1	protein-coding	72	GC05P152850	5.31
89	GUCY2D	guanylate cyclase 2D, membrane (retina-specific)	protein-coding	65	GC17P007905	5.31
90	KIF3A	kinesin family member 3A	protein-coding	61	GC05M132059	5.31
91	NPTX2	neuronal pentraxin II	protein-coding	57	GC07P098246	5.31
92	PALM	paralemmin	protein-coding	55	GC19P000708	5.31
93	PCDH1	protocadherin 1	protein-coding	55	GC05M141232	5.31
94	PCDH7	protocadherin 7	protein-coding	53	GC04P030722	5.31
95	PCDH9	protocadherin 9	protein-coding	55	GC13M066876	5.31
96	RYR3	ryanodine receptor 3	protein-coding	60	GC15P033603	5.31
97	SNCA	synuclein, alpha (non A4 component of amyloid precursor)	protein-coding	71	GC04M090646	5.31
98	SNCG	synuclein, gamma (breast cancer-specific protein 1)	protein-coding	63	GC10P088708	5.31
99	SNCB	synuclein, beta	protein-coding	64	GC05M176047	5.31
100	STX8	syntaxin 8	protein-coding	60	GC17M009153	5.31
101	SYT5	synaptotagmin V	protein-coding	59	GC19M055684	5.31
102	SYT7	synaptotagmin VII	protein-coding	55	GC11M061282	5.31
103	SYT3	synaptotagmin III	protein-coding	51	GC19M051125	5.31
104	VAMP1	vesicle-associated membrane protein 1 (synaptobrevin 1)	protein-coding	64	GC12M006571	5.31
105	VAMP2	vesicle-associated membrane protein 2 (synaptobrevin 2)	protein-coding	68	GC17M008062	5.31
106	ABI1	abl-interactor 1	protein-coding	61	GC10M027075	4.84
107	ACHE	acetylcholinesterase (Yt blood group)	protein-coding	69	GC07M100487	4.84
108	ANAPC2	anaphase promoting complex subunit 2	protein-coding	59	GC09M140069	4.84
109	ANPEP	alanyl (membrane) aminopeptidase	protein-coding	75	GC15M090328	4.84
110	AP2A1	adaptor-related protein complex 2, alpha 1 subunit	protein-coding	62	GC19P050270	4.84
111	AP2A2	adaptor-related protein complex 2, alpha 2 subunit	protein-coding	61	GC11P000915	4.84
112	AP2S1	adaptor-related protein complex 2, sigma 1 subunit	protein-coding	61	GC19M047341	4.84
113	AP2B1	adaptor-related protein complex 2, beta 1 subunit	protein-coding	63	GC17P033914	4.84
114	AP2M1	adaptor-related protein complex 2, mu 1 subunit	protein-coding	68	GC03P183892	4.84
115	ARF1	ADP-ribosylation factor 1	protein-coding	70	GC01P228270	4.84
116	ARHGAP44	Rho GTPase activating protein 44	protein-coding	53	GC17P012692	4.84
117	ATAD1	ATPase family, AAA domain containing 1	protein-coding	55	GC10M089502	4.84
118	BAALC	brain and acute leukemia, cytoplasmic	protein-coding	53	GC08P104152	4.84
119	BIN1	bridging integrator 1	protein-coding	67	GC02M127805	4.84
120	BRSK1	BR serine/threonine kinase 1	protein-coding	62	GC19P055795	4.84
121	CADM1	cell adhesion molecule 1	protein-coding	65	GC11M115044	4.84
122	CADM2	cell adhesion molecule 2	protein-coding	53	GC03P085008	4.84
123	CADPS	Ca++-dependent secretion activator	protein-coding	60	GC03M062359	4.84
124	CAMK2B	calcium/calmodulin-dependent protein kinase II beta	protein-coding	71	GC07M044225	4.84
125	CAMK2A	calcium/calmodulin-dependent protein kinase II alpha	protein-coding	67	GC05M149579	4.84
126	CAMK2G	calcium/calmodulin-dependent protein kinase II gamma	protein-coding	70	GC10M075572	4.84
127	CAPRIN2	caprin family member 2	protein-coding	48	GC12M030862	4.84
128	CAPRIN1	cell cycle associated protein 1	protein-coding	55	GC11P034031	4.84
129	CBLN3	cerebellin 3 precursor	protein-coding	44	GC14M024895	4.84
130	CBLN1	cerebellin 1 precursor	protein-coding	54	GC16M049359	4.84
131	CBLN4	cerebellin 4 precursor	protein-coding	50	GC20M054572	4.84
132	CD47	CD47 molecule	protein-coding	62	GC03M107761	4.84
133	CDC20	cell division cycle 20	protein-coding	66	GC01P043824	4.84
134	CHL1	cell adhesion molecule L1-like	protein-coding	64	GC03P000213	4.84
135	CHST10	carbohydrate sulfotransferase 10	protein-coding	58	GC02M101008	4.84
136	CLCN3	chloride channel, voltage-sensitive 3	protein-coding	63	GC04P170541	4.84
137	COLQ	collagen-like tail subunit (single strand of homotrimer) of asymmetric acetylcholinesterase	protein-coding	57	GC03M015491	4.84
138	CPLX4	complexin 4	protein-coding	42	GC18M056962	4.84
139	CPLX1	complexin 1	protein-coding	62	GC04M000778	4.84
140	CPNE6	copine VI (neuronal)	protein-coding	55	GC14P024540	4.84
141	CPLX3	complexin 3	protein-coding	46	GC15P075118	4.84
142	CSNK1G1	casein kinase 1, gamma 1	protein-coding	63	GC15M064457	4.84
143	CSNK1G3	casein kinase 1, gamma 3	protein-coding	67	GC05P122848	4.84
144	CSNK1D	casein kinase 1, delta	protein-coding	72	GC17M080203	4.84
145	DAGLA	diacylglycerol lipase, alpha	protein-coding	57	GC11P061447	4.84
146	DAGLB	diacylglycerol lipase, beta	protein-coding	56	GC07M006416	4.84
147	DENND1A	DENN/MADD domain containing 1A	protein-coding	50	GC09M126141	4.84
148	DLG4	discs, large homolog 4 (Drosophila)	protein-coding	66	GC17M007094	4.84
149	DLG2	discs, large homolog 2 (Drosophila)	protein-coding	63	GC11M083166	4.84
150	DLG3	discs, large homolog 3 (Drosophila)	protein-coding	66	GC0XP069664	4.84
151	DMD	dystrophin	protein-coding	68	GC0XM031047	4.84
152	DMPK	dystrophia myotonica-protein kinase	protein-coding	69	GC19M046272	4.84
153	DMXL2	Dmx-like 2	protein-coding	51	GC15M051739	4.84
154	DTNBP1	dystrobrevin binding protein 1	protein-coding	62	GC06M015470	4.84
155	DYSF	dysferlin	protein-coding	61	GC02P071680	4.84
157	EPHA5	EPH receptor A5	protein-coding	67	GC04M066193	4.84
158	EPHA4	EPH receptor A4	protein-coding	71	GC02M222248	4.84
159	FBXO45	F-box protein 45	protein-coding	47	GC03P196295	4.84
160	FRMPD4	FERM and PDZ domain containing 4	protein-coding	50	GC0XP012066	4.84
161	FYN	FYN oncogene related to SRC, FGR, YES	protein-coding	76	GC06M111981	4.84
162	GOT1	glutamic-oxaloacetic transaminase 1, soluble	protein-coding	66	GC10M101146	4.84
163	GRIN2B	glutamate receptor, ionotropic, N-methyl D-aspartate 2B	protein-coding	68	GC12M013714	4.84
164	GRIK3	glutamate receptor, ionotropic, kainate 3	protein-coding	66	GC01M037261	4.84
165	GRM2	glutamate receptor, metabotropic 2	protein-coding	66	GC03P051716	4.84
166	GRIN1	glutamate receptor, ionotropic, N-methyl D-aspartate 1	protein-coding	71	GC09P140032	4.84
167	GRM5	glutamate receptor, metabotropic 5	protein-coding	69	GC11M088237	4.84
168	HMGN3	high mobility group nucleosomal binding domain 3	protein-coding	50	GC06M079967	4.84
169	HOMER1	homer homolog 1 (Drosophila)	protein-coding	64	GC05M078705	4.84
170	ITSN1	intersectin 1 (SH3 domain protein)	protein-coding	62	GC21P035014	4.84
171	KCNN2	potassium intermediate/small conductance calcium-activated channel, subfamily N, member 2	protein-coding	65	GC05P113725	4.84
172	KCNN1	potassium intermediate/small conductance calcium-activated channel, subfamily N, member 1	protein-coding	57	GC19P018062	4.84
173	KCNN3	potassium intermediate/small conductance calcium-activated channel, subfamily N, member 3	protein-coding	65	GC01M154669	4.84
174	KCNQ3	potassium voltage-gated channel, KQT-like subfamily, member 3	protein-coding	67	GC08M133210	4.84
175	KCNQ2	potassium voltage-gated channel, KQT-like subfamily, member 2	protein-coding	68	GC20M062038	4.84
176	KIF1A	kinesin family member 1A	protein-coding	57	GC02M241653	4.84
177	LGI1	leucine-rich, glioma inactivated 1	protein-coding	61	GC10P095507	4.84
178	LPHN1	latrophilin 1	protein-coding	60	GC19M014258	4.84
179	LRRC7	leucine rich repeat containing 7	protein-coding	55	GC01P069998	4.84
180	MAGI2	membrane associated guanylate kinase, WW and PDZ domain containing 2	protein-coding	61	GC07M077646	4.84
181	MEF2A	myocyte enhancer factor 2A	protein-coding	69	GC15P100107	4.84
182	MEF2C	myocyte enhancer factor 2C	protein-coding	68	GC05M088013	4.84
183	MFF	mitochondrial fission factor	protein-coding	50	GC02P228189	4.84
184	MINK1	misshapen-like kinase 1	protein-coding	64	GC17P004736	4.84
185	MPDZ	multiple PDZ domain protein	protein-coding	64	GC09M013095	4.84
186	MPST	mercaptopyruvate sulfurtransferase	protein-coding	62	GC22P037415	4.84
187	MUSK	muscle, skeletal, receptor tyrosine kinase	protein-coding	70	GC09P113431	4.84
188	MYCBPAP	MYCBP associated protein	protein-coding	49	GC17P048585	4.84
189	NCS1	neuronal calcium sensor 1	protein-coding	62	GC09P132934	4.84
190	NETO1	neuropilin (NRP) and tolloid (TLL)-like 1	protein-coding	54	GC18M070413	4.84
191	NETO2	neuropilin (NRP) and tolloid (TLL)-like 2	protein-coding	50	GC16M047056	4.84
192	NEUROD2	neuronal differentiation 2	protein-coding	57	GC17M037760	4.84
193	NPTN	neuroplastin	protein-coding	57	GC15M073852	4.84
194	NRG1	neuregulin 1	protein-coding	69	GC08P031554	4.84
195	NRGN	neurogranin (protein kinase C substrate, RC3)	protein-coding	59	GC11P124609	4.84
196	NTNG2	netrin G2	protein-coding	59	GC09P135037	4.84
197	NTNG1	netrin G1	protein-coding	55	GC01P107682	4.84
198	P2RX2	purinergic receptor P2X, ligand-gated ion channel, 2	protein-coding	63	GC12P133195	4.84
199	P2RX1	purinergic receptor P2X, ligand-gated ion channel, 1	protein-coding	65	GC17M003799	4.84
200	P2RX7	purinergic receptor P2X, ligand-gated ion channel, 7	protein-coding	66	GC12P121570	4.84
201	PLCL1	phospholipase C-like 1	protein-coding	56	GC02P198669	4.84
202	PPEF2	protein phosphatase, EF-hand calcium binding domain 2	protein-coding	52	GC04M076781	4.84
203	PPP1CA	protein phosphatase 1, catalytic subunit, alpha isozyme	protein-coding	71	GC11M067165	4.84
204	PPP1CC	protein phosphatase 1, catalytic subunit, gamma isozyme	protein-coding	71	GC12M111157	4.84
205	PPP1CB	protein phosphatase 1, catalytic subunit, beta isozyme	protein-coding	61	GC02P028974	4.84
206	PRNP	prion protein	protein-coding	70	GC20P004615	4.84
207	PSMC3IP	PSMC3 interacting protein	protein-coding	54	GC17M040733	4.84
208	PTPN5	protein tyrosine phosphatase, non-receptor type 5 (striatum-enriched)	protein-coding	61	GC11M018749	4.84
209	PXK	PX domain containing serine/threonine kinase	protein-coding	54	GC03P058318	4.84
210	RAB15	RAB15, member RAS oncogene family	protein-coding	51	GC14M065412	4.84
211	RAB3GAP2	RAB3 GTPase activating protein subunit 2 (non-catalytic)	protein-coding	54	GC01M220322	4.84
212	RAB3IL1	RAB3A interacting protein (rabin3)-like 1	protein-coding	53	GC11M061664	4.84
213	RAB3GAP1	RAB3 GTPase activating protein subunit 1 (catalytic)	protein-coding	55	GC02P135809	4.84
214	RASGRF2	Ras protein-specific guanine nucleotide-releasing factor 2	protein-coding	58	GC05P080292	4.84
215	RGS7	regulator of G-protein signaling 7	protein-coding	64	GC01M240938	4.84
216	RIMBP2	RIMS binding protein 2	protein-coding	50	GC12M130880	4.84
217	RIMS4	regulating synaptic membrane exocytosis 4	protein-coding	48	GC20M043380	4.84
218	RIMS3	regulating synaptic membrane exocytosis 3	protein-coding	55	GC01M041086	4.84
219	RIMS1	regulating synaptic membrane exocytosis 1	protein-coding	61	GC06P072653	4.84
220	ROCK2	Rho-associated, coiled-coil containing protein kinase 2	protein-coding	67	GC02M011319	4.84
221	RUSC1	RUN and SH3 domain containing 1	protein-coding	52	GC01P155290	4.84
222	SCRIB	scribbled planar cell polarity protein	protein-coding	66	GC08M144874	4.84
223	2021-09-11	septin 11	protein-coding	53	GC04P077870	4.84
224	SEZ6	seizure related 6 homolog (mouse)	protein-coding	51	GC17M027281	4.84
225	SHANK1	SH3 and multiple ankyrin repeat domains 1	protein-coding	59	GC19M051165	4.84
226	SH3GL2	SH3-domain GRB2-like 2	protein-coding	62	GC09P017569	4.84
227	SHANK2	SH3 and multiple ankyrin repeat domains 2	protein-coding	63	GC11M070313	4.84
228	SIAH1	siah E3 ubiquitin protein ligase 1	protein-coding	62	GC16M048391	4.84
229	SIAH2	siah E3 ubiquitin protein ligase 2	protein-coding	63	GC03M150458	4.84
230	SIRPA	signal-regulatory protein alpha	protein-coding	62	GC20P001822	4.84
231	SLC17A9	solute carrier family 17 (vesicular nucleotide transporter), member 9	protein-coding	48	GC20P061583	4.84
232	SLC17A6	solute carrier family 17 (vesicular glutamate transporter), member 6	protein-coding	61	GC11P022359	4.84
233	SLC17A7	solute carrier family 17 (vesicular glutamate transporter), member 7	protein-coding	61	GC19M049934	4.84
234	SLC18A2	solute carrier family 18 (vesicular monoamine transporter), member 2	protein-coding	64	GC10P119000	4.84
235	SLC18A3	solute carrier family 18 (vesicular acetylcholine transporter), member 3	protein-coding	59	GC10P050818	4.84
236	SLC17A8	solute carrier family 17 (vesicular glutamate transporter), member 8	protein-coding	56	GC12P100750	4.84
237	SLC1A3	solute carrier family 1 (glial high affinity glutamate transporter), member 3	protein-coding	72	GC05P036606	4.84
238	SLC1A2	solute carrier family 1 (glial high affinity glutamate transporter), member 2	protein-coding	68	GC11M035272	4.84
239	SLC1A1	solute carrier family 1 (neuronal/epithelial high affinity glutamate transporter, system Xag), member 1	protein-coding	64	GC09P004490	4.84
240	SLC30A3	solute carrier family 30 (zinc transporter), member 3	protein-coding	55	GC02M027476	4.84
241	SLC32A1	solute carrier family 32 (GABA vesicular transporter), member 1	protein-coding	58	GC20P037353	4.84
242	SLC38A3	solute carrier family 38, member 3	protein-coding	55	GC03P050244	4.84
243	SNAP25	synaptosomal-associated protein, 25kDa	protein-coding	70	GC20P010199	4.84
244	SNAPIN	SNAP-associated protein	protein-coding	59	GC01P153631	4.84
245	STX3	syntaxin 3	protein-coding	62	GC11P059480	4.84
246	STX4	syntaxin 4	protein-coding	64	GC16P031044	4.84
247	SYNGR1	synaptogyrin 1	protein-coding	57	GC22P039745	4.84
248	SYNPO	synaptopodin	protein-coding	55	GC05P149960	4.84
249	SYNPR	synaptoporin	protein-coding	51	GC03P063213	4.84
250	SYP	synaptophysin	protein-coding	68	GC0XM049044	4.84
251	TNC	tenascin C	protein-coding	69	GC09M117782	4.84
252	TNK2	tyrosine kinase, non-receptor, 2	protein-coding	64	GC03M195590	4.84
253	TRIM9	tripartite motif containing 9	protein-coding	60	GC14M051441	4.84
254	TSPYL2	TSPY-like 2	protein-coding	59	GC0XP053111	4.84
255	UNC13C	unc-13 homolog C (C. elegans)	protein-coding	50	GC15P054305	4.84
256	USP14	ubiquitin specific peptidase 14 (tRNA-guanine transglycosylase)	protein-coding	64	GC18P000148	4.84
257	ZDHHC23	zinc finger, DHHC-type containing 23	protein-coding	48	GC03P113666	4.84
258	ZDHHC3	zinc finger, DHHC-type containing 3	protein-coding	52	GC03M044941	4.84
259	ZDHHC7	zinc finger, DHHC-type containing 7	protein-coding	53	GC16M085007	4.84

## Sheet: Regulatory
No.	Symbol	Description	Category	GIFtS	GC id	Score
1	IRF1	interferon regulatory factor 1	protein-coding	69	GC05M131817	8.02
2	SREBF1	sterol regulatory element binding transcription factor 1	protein-coding	68	GC17M017714	8.02
3	IRF2	interferon regulatory factor 2	protein-coding	67	GC04M185308	8.02
4	SREBF2	sterol regulatory element binding transcription factor 2	protein-coding	67	GC22P042287	8.02
5	IRF4	interferon regulatory factor 4	protein-coding	65	GC06P000391	8.02
6	AKAP6	A kinase (PRKA) anchor protein 6	protein-coding	59	GC14P032798	8.02
7	MBTPS2	membrane-bound transcription factor peptidase, site 2	protein-coding	62	GC0XP021857	7.64
8	RAF1	v-raf-1 murine leukemia viral oncogene homolog 1	protein-coding	76	GC03M012625	7.36
9	IRF3	interferon regulatory factor 3	protein-coding	68	GC19M050162	7.21
10	NAE1	NEDD8 activating enzyme E1 subunit 1	protein-coding	62	GC16M066836	7.17
11	PRKAR2B	protein kinase, cAMP-dependent, regulatory, type II, beta	protein-coding	71	GC07P106685	7.11
12	PRKAR2A	protein kinase, cAMP-dependent, regulatory, type II, alpha	protein-coding	67	GC03M048782	7.11
13	PDZK1	PDZ domain containing 1	protein-coding	62	GC01P145726	7.11
14	YAP1	Yes-associated protein 1	protein-coding	66	GC11P102015	7.07
15	IRF8	interferon regulatory factor 8	protein-coding	63	GC16P085932	7.07
16	CTCF	CCCTC-binding factor (zinc finger protein)	protein-coding	68	GC16P067596	6.97
17	IRF7	interferon regulatory factor 7	protein-coding	65	GC11M000602	6.97
18	GATA6	GATA binding protein 6	protein-coding	64	GC18P019749	6.97
19	AKAP7	A kinase (PRKA) anchor protein 7	protein-coding	63	GC06P131508	6.97
20	IRF6	interferon regulatory factor 6	protein-coding	63	GC01M209959	6.97
21	AKAP8	A kinase (PRKA) anchor protein 8	protein-coding	62	GC19M015464	6.97
22	IRF5	interferon regulatory factor 5	protein-coding	62	GC07P128577	6.97
23	MEF2C	myocyte enhancer factor 2C	protein-coding	68	GC05M088013	6.94
24	GATA1	GATA binding protein 1 (globin transcription factor 1)	protein-coding	66	GC0XP048644	6.94
25	KLF12	Kruppel-like factor 12	protein-coding	57	GC13M074260	6.94
26	PRKAR1A	protein kinase, cAMP-dependent, regulatory, type I, alpha	protein-coding	75	GC17P066508	6.90
27	PPP2R1B	protein phosphatase 2, regulatory subunit A, beta	protein-coding	68	GC11M111656	6.90
28	PPP2R5C	protein phosphatase 2, regulatory subunit B', gamma	protein-coding	67	GC14P102228	6.90
29	PPP2R4	protein phosphatase 2A activator, regulatory subunit 4	protein-coding	67	GC09P131873	6.90
30	PPP3R1	protein phosphatase 3, regulatory subunit B, alpha	protein-coding	67	GC02M068405	6.90
31	PRKAR1B	protein kinase, cAMP-dependent, regulatory, type I, beta	protein-coding	67	GC07M000588	6.90
32	AKAP9	A kinase (PRKA) anchor protein 9	protein-coding	65	GC07P091570	6.90
33	PPP2R2A	protein phosphatase 2, regulatory subunit B, alpha	protein-coding	64	GC08P026204	6.90
34	PABPC1	poly(A) binding protein, cytoplasmic 1	protein-coding	63	GC08M101715	6.90
35	PPP2R5E	protein phosphatase 2, regulatory subunit B', epsilon isoform	protein-coding	63	GC14M063838	6.90
36	PPP2R5D	protein phosphatase 2, regulatory subunit B', delta	protein-coding	63	GC06P042952	6.90
37	AKAP1	A kinase (PRKA) anchor protein 1	protein-coding	62	GC17P055162	6.90
38	CACNA2D2	calcium channel, voltage-dependent, alpha 2/delta subunit 2	protein-coding	62	GC03M050400	6.90
39	TCEB1	transcription elongation factor B (SIII), polypeptide 1 (15kDa, elongin C)	protein-coding	62	GC08M074858	6.90
40	PPP2R5B	protein phosphatase 2, regulatory subunit B', beta	protein-coding	61	GC11P064692	6.90
41	AKAP10	A kinase (PRKA) anchor protein 10	protein-coding	60	GC17M019807	6.90
42	LALBA	lactalbumin, alpha-	protein-coding	60	GC12M048927	6.90
43	PPP1R7	protein phosphatase 1, regulatory subunit 7	protein-coding	60	GC02P242088	6.90
44	PPP2R2C	protein phosphatase 2, regulatory subunit B, gamma	protein-coding	60	GC04M006322	6.90
45	PPP2R5A	protein phosphatase 2, regulatory subunit B', alpha	protein-coding	60	GC01P212458	6.90
46	TCEB2	transcription elongation factor B (SIII), polypeptide 2 (18kDa, elongin B)	protein-coding	60	GC16M002824	6.90
47	HOXA13	homeobox A13	protein-coding	58	GC07M027256	6.90
48	HIVEP1	human immunodeficiency virus type I enhancer binding protein 1	protein-coding	58	GC06P012009	6.90
49	AKAP2	A kinase (PRKA) anchor protein 2	protein-coding	56	GC09P112543	6.90
50	PRKACA	protein kinase, cAMP-dependent, catalytic, alpha	protein-coding	77	GC19M014202	6.65
51	HIF1A	hypoxia inducible factor 1, alpha subunit (basic helix-loop-helix transcription factor)	protein-coding	74	GC14P062162	6.65
52	XRCC6	X-ray repair complementing defective repair in Chinese hamster cells 6	protein-coding	70	GC22P042017	6.65
53	GLI2	GLI family zinc finger 2	protein-coding	69	GC02P121495	6.65
54	XRCC5	X-ray repair complementing defective repair in Chinese hamster cells 5 (double-strand-break rejoining)	protein-coding	67	GC02P216972	6.65
55	FOXA1	forkhead box A1	protein-coding	65	GC14M038059	6.65
56	FOXA2	forkhead box A2	protein-coding	64	GC20M022561	6.65
57	SMAD6	SMAD family member 6	protein-coding	62	GC15P066994	6.65
58	CCNT1	cyclin T1	protein-coding	60	GC12M049093	6.65
59	FOXA3	forkhead box A3	protein-coding	58	GC19P046368	6.65
60	DLX1	distal-less homeobox 1	protein-coding	56	GC02P172949	6.65
61	DLX2	distal-less homeobox 2	protein-coding	56	GC02M172964	6.65
62	PJA2	praja ring finger 2, E3 ubiquitin protein ligase	protein-coding	56	GC05M108670	6.65
63	BARX1	BARX homeobox 1	protein-coding	55	GC09M096713	6.65
64	DLX3	distal-less homeobox 3	protein-coding	55	GC17M048067	6.65
65	TFEB	transcription factor EB	protein-coding	54	GC06M041651	6.65
66	HOXB8	homeobox B8	protein-coding	50	GC17M046688	6.65
67	HOXC8	homeobox C8	protein-coding	50	GC12P054402	6.65
68	C2orf88	chromosome 2 open reading frame 88	protein-coding	49	GC02P190745	6.65
69	EGFR	epidermal growth factor receptor	protein-coding	79	GC07P055054	6.11
70	TFRC	transferrin receptor	protein-coding	69	GC03M195754	5.99
71	MAPKAPK5	mitogen-activated protein kinase-activated protein kinase 5	protein-coding	63	GC12P112282	5.99
72	STK17A	serine/threonine kinase 17a	protein-coding	58	GC07P043589	5.99
73	KRT9	keratin 9	protein-coding	53	GC17M039722	5.99
74	GREB1	growth regulation by estrogen in breast cancer 1	protein-coding	52	GC02P011674	5.99
75	TFAP2A	transcription factor AP-2 alpha (activating enhancer binding protein 2 alpha)	protein-coding	66	GC06M010393	5.74
76	MYRF	myelin regulatory factor	protein-coding	41	GC11P061521	5.71
77	AKT2	v-akt murine thymoma viral oncogene homolog 2	protein-coding	80	GC19M040736	5.61
78	AKT1	v-akt murine thymoma viral oncogene homolog 1	protein-coding	78	GC14M105235	5.61
79	PRKCD	protein kinase C, delta	protein-coding	75	GC03P053190	5.61
80	AKT3	v-akt murine thymoma viral oncogene homolog 3	protein-coding	74	GC01M243653	5.61
81	HCK	hemopoietic cell kinase	protein-coding	74	GC20P030652	5.61
82	DNMT3A	DNA (cytosine-5-)-methyltransferase 3 alpha	protein-coding	72	GC02M025455	5.61
83	DNMT3B	DNA (cytosine-5-)-methyltransferase 3 beta	protein-coding	72	GC20P031350	5.61
84	PIK3CG	phosphatidylinositol-4,5-bisphosphate 3-kinase, catalytic subunit gamma	protein-coding	71	GC07P106505	5.61
85	SGK1	serum/glucocorticoid regulated kinase 1	protein-coding	71	GC06M134490	5.61
86	ACVR1B	activin A receptor, type IB	protein-coding	70	GC12P052375	5.61
87	TTN	titin	protein-coding	69	GC02M179355	5.61
88	MKNK2	MAP kinase interacting serine/threonine kinase 2	protein-coding	65	GC19M002037	5.61
89	PFKFB4	6-phosphofructo-2-kinase/fructose-2,6-biphosphatase 4	protein-coding	65	GC03M048555	5.61
90	PRKX	protein kinase, X-linked	protein-coding	65	GC0XM003515	5.61
91	NLK	nemo-like kinase	protein-coding	64	GC17P026369	5.61
92	UBA3	ubiquitin-like modifier activating enzyme 3	protein-coding	63	GC03M069103	5.61
93	SGK3	serum/glucocorticoid regulated kinase family, member 3	protein-coding	62	GC08P067624	5.61
94	SGK2	serum/glucocorticoid regulated kinase 2	protein-coding	60	GC20P042187	5.61
95	KLK14	kallikrein-related peptidase 14	protein-coding	51	GC19M051580	5.61
96	NOX5	NADPH oxidase, EF-hand calcium binding domain 5	protein-coding	48	GC15P069222	5.61
97	NFKB1	nuclear factor of kappa light polypeptide gene enhancer in B-cells 1	protein-coding	74	GC04P103422	5.53
98	EGR1	early growth response 1	protein-coding	69	GC05P137801	5.53
99	GATA3	GATA binding protein 3	protein-coding	69	GC10P008095	5.53
100	LEF1	lymphoid enhancer-binding factor 1	protein-coding	66	GC04M108968	5.53
101	FOXD3	forkhead box D3	protein-coding	56	GC01P063788	5.53
102	DHX58	DEXH (Asp-Glu-X-His) box polypeptide 58	protein-coding	59	GC17M040255	5.34
103	LONP1	lon peptidase 1, mitochondrial	protein-coding	58	GC19M005691	5.34
104	WWTR1	WW domain containing transcription regulator 1	protein-coding	58	GC03M149235	5.34
105	TP53	tumor protein p53	protein-coding	80	GC17M007565	5.24
106	PPARG	peroxisome proliferator-activated receptor gamma	protein-coding	75	GC03P012328	5.24
107	GATA4	GATA binding protein 4	protein-coding	69	GC08P011599	5.24
108	NKX3-1	NK3 homeobox 1	protein-coding	66	GC08M023536	5.24
109	SOX2	SRY (sex determining region Y)-box 2	protein-coding	66	GC03P181429	5.24
110	SOX9	SRY (sex determining region Y)-box 9	protein-coding	66	GC17P070117	5.24
111	TBX5	T-box 5	protein-coding	66	GC12M114791	5.24
112	LMO2	LIM domain only 2 (rhombotin-like 1)	protein-coding	65	GC11M033880	5.24
113	MYOG	myogenin (myogenic factor 4)	protein-coding	64	GC01M203052	5.24
114	GABPA	GA binding protein transcription factor, alpha subunit 60kDa	protein-coding	63	GC21P027106	5.24
115	TAL1	T-cell acute lymphocytic leukemia 1	protein-coding	61	GC01M047681	5.24
116	HAND2	heart and neural crest derivatives expressed 2	protein-coding	59	GC04M174447	5.24
117	PRDM5	PR domain containing 5	protein-coding	50	GC04M121613	5.24
118	RPS6KA3	ribosomal protein S6 kinase, 90kDa, polypeptide 3	protein-coding	76	GC0XM020168	5.18
119	CDK5	cyclin-dependent kinase 5	protein-coding	74	GC07M150750	5.18
120	RPS6KA1	ribosomal protein S6 kinase, 90kDa, polypeptide 1	protein-coding	74	GC01P026856	5.18
121	RPS6KB1	ribosomal protein S6 kinase, 70kDa, polypeptide 1	protein-coding	74	GC17P057970	5.18
122	RPS6KB2	ribosomal protein S6 kinase, 70kDa, polypeptide 2	protein-coding	74	GC11P067195	5.18
123	PIK3R1	phosphoinositide-3-kinase, regulatory subunit 1 (alpha)	protein-coding	72	GC05P067511	5.18
124	UCHL1	ubiquitin carboxyl-terminal esterase L1 (ubiquitin thiolesterase)	protein-coding	72	GC04P041174	5.18
125	CLU	clusterin	protein-coding	71	GC08M027454	5.18
126	RPS6KA2	ribosomal protein S6 kinase, 90kDa, polypeptide 2	protein-coding	71	GC06M166822	5.18
127	MYL2	myosin, light chain 2, regulatory, cardiac, slow	protein-coding	70	GC12M111348	5.18
128	PRKG1	protein kinase, cGMP-dependent, type I	protein-coding	69	GC10P052751	5.18
129	AKAP13	A kinase (PRKA) anchor protein 13	protein-coding	68	GC15P085925	5.18
130	CACNB2	calcium channel, voltage-dependent, beta 2 subunit	protein-coding	67	GC10P018469	5.18
131	SMN1	survival of motor neuron 1, telomeric	protein-coding	67	GC05P070220	5.18
132	CACNB4	calcium channel, voltage-dependent, beta 4 subunit	protein-coding	66	GC02M152689	5.18
133	PIK3R2	phosphoinositide-3-kinase, regulatory subunit 2 (beta)	protein-coding	66	GC19P018263	5.18
134	CACNA2D1	calcium channel, voltage-dependent, alpha 2/delta subunit 1	protein-coding	65	GC07M081575	5.18
135	CACNB3	calcium channel, voltage-dependent, beta 3 subunit	protein-coding	65	GC12P049212	5.18
136	CDK5R1	cyclin-dependent kinase 5, regulatory subunit 1 (p35)	protein-coding	65	GC17P030813	5.18
137	CTLA4	cytotoxic T-lymphocyte-associated protein 4	protein-coding	65	GC02P204696	5.18
138	STAR	steroidogenic acute regulatory protein	protein-coding	65	GC08M038018	5.18
139	AKAP12	A kinase (PRKA) anchor protein 12	protein-coding	64	GC06P151561	5.18
140	RFX5	regulatory factor X, 5 (influences HLA class II expression)	protein-coding	64	GC01M151313	5.18
141	SLC9A3R1	solute carrier family 9, subfamily A (NHE3, cation proton antiporter 3), member 3 regulator 1	protein-coding	63	GC17P072744	5.18
142	CACNB1	calcium channel, voltage-dependent, beta 1 subunit	protein-coding	62	GC17M037329	5.18
143	CPD	carboxypeptidase D	protein-coding	62	GC17P028705	5.18
144	CACNG1	calcium channel, voltage-dependent, gamma subunit 1	protein-coding	61	GC17P065040	5.18
145	CACNG3	calcium channel, voltage-dependent, gamma subunit 3	protein-coding	61	GC16P024267	5.18
146	CAPG	capping protein (actin filament), gelsolin-like	protein-coding	61	GC02M085621	5.18
147	ELAVL1	ELAV like RNA binding protein 1	protein-coding	61	GC19M008023	5.18
148	ELAVL4	ELAV like neuron-specific RNA binding protein 4	protein-coding	61	GC01P050513	5.18
149	PPP1R8	protein phosphatase 1, regulatory subunit 8	protein-coding	61	GC01P028157	5.18
150	ELAVL2	ELAV like neuron-specific RNA binding protein 2	protein-coding	60	GC09M023690	5.18
151	PPP1R2P2	protein phosphatase 1, regulatory (inhibitor) subunit 2 pseudogene 2	pseudogene	16	GC21P037259	5.18
152	PPP1R2P1	protein phosphatase 1, regulatory (inhibitor) subunit 2 pseudogene 1	pseudogene	21	GC06M032895	5.18
153	NTS	neurotensin	protein-coding	60	GC12P086201	5.18
154	PPP6C	protein phosphatase 6, catalytic subunit	protein-coding	60	GC09M127908	5.18
155	AKAP5	A kinase (PRKA) anchor protein 5	protein-coding	59	GC14P064932	5.18
156	CACNG2	calcium channel, voltage-dependent, gamma subunit 2	protein-coding	59	GC22M036959	5.18
157	PRKAR1AP	protein kinase, cAMP-dependent, regulatory, type I, alpha pseudogene	pseudogene	12	GC01P092591	5.18
158	PPP1R2	protein phosphatase 1, regulatory (inhibitor) subunit 2	protein-coding	59	GC03M195241	5.18
159	GCKR	glucokinase (hexokinase 4) regulator	protein-coding	58	GC02P027720	5.18
160	AKAP3	A kinase (PRKA) anchor protein 3	protein-coding	56	GC12M004724	5.18
161	KHSRP	KH-type splicing regulatory protein	protein-coding	56	GC19M006413	5.18
162	MTF1	metal-regulatory transcription factor 1	protein-coding	56	GC01M038275	5.18
163	MYL5	myosin, light chain 5, regulatory	protein-coding	56	GC04P000661	5.18
164	PPP1R11	protein phosphatase 1, regulatory (inhibitor) subunit 11	protein-coding	56	GC06P030192	5.18
165	AKAP4	A kinase (PRKA) anchor protein 4	protein-coding	55	GC0XM049955	5.18
166	ELAVL3	ELAV like neuron-specific RNA binding protein 3	protein-coding	55	GC19M011562	5.18
167	RFXAP	regulatory factor X-associated protein	protein-coding	55	GC13P037393	5.18
168	RPS6KC1	ribosomal protein S6 kinase, 52kDa, polypeptide 1	protein-coding	54	GC01P213224	5.18
169	CPN2	carboxypeptidase N, polypeptide 2	protein-coding	51	GC03M194060	5.18
170	STARP1	steroidogenic acute regulatory protein pseudogene 1	pseudogene	14	GC13M065854	5.18
171	RSC1A1	regulatory solute carrier protein, family 1, member 1	protein-coding	48	GC01P015986	5.18
172	SIRT1	sirtuin 1	protein-coding	71	GC10P069644	5.05
173	STK4	serine/threonine kinase 4	protein-coding	71	GC20P043595	5.05
174	CD46	CD46 molecule, complement regulatory protein	protein-coding	69	GC01P207925	5.05
175	STK3	serine/threonine kinase 3	protein-coding	69	GC08M099413	5.05
176	CDK8	cyclin-dependent kinase 8	protein-coding	68	GC13P026828	5.05
177	MED12	mediator complex subunit 12	protein-coding	67	GC0XP070338	5.05
178	MATK	megakaryocyte-associated tyrosine kinase	protein-coding	66	GC19M003777	5.05
179	LATS2	large tumor suppressor kinase 2	protein-coding	65	GC13M021547	5.05
180	LATS1	large tumor suppressor kinase 1	protein-coding	64	GC06M150023	5.05
181	TEAD1	TEA domain family member 1 (SV40 transcriptional enhancer factor)	protein-coding	64	GC11P012652	5.05
182	CCNC	cyclin C	protein-coding	63	GC06M099990	5.05
183	TEAD4	TEA domain family member 4	protein-coding	63	GC12P003068	5.05
184	USP10	ubiquitin specific peptidase 10	protein-coding	63	GC16P084734	5.05
185	MED14	mediator complex subunit 14	protein-coding	62	GC0XM040507	5.05
186	MED4	mediator complex subunit 4	protein-coding	62	GC13M048627	5.05
187	TEAD2	TEA domain family member 2	protein-coding	61	GC19M049843	5.05
188	MED15	mediator complex subunit 15	protein-coding	60	GC22P020850	5.05
189	MED6	mediator complex subunit 6	protein-coding	60	GC14M071050	5.05
190	INSIG1	insulin induced gene 1	protein-coding	59	GC07P155089	5.05
191	UCHL5	ubiquitin carboxyl-terminal hydrolase L5	protein-coding	59	GC01M192984	5.05
192	CCAR1	cell division cycle and apoptosis regulator 1	protein-coding	58	GC10P070480	5.05
193	MED1	mediator complex subunit 1	protein-coding	58	GC17M037560	5.05
194	MED17	mediator complex subunit 17	protein-coding	58	GC11P093517	5.05
195	MED23	mediator complex subunit 23	protein-coding	58	GC06M131895	5.05
196	MED24	mediator complex subunit 24	protein-coding	57	GC17M038175	5.05
197	MED22	mediator complex subunit 22	protein-coding	57	GC09M136205	5.05
198	MED7	mediator complex subunit 7	protein-coding	57	GC05M156564	5.05
199	TEAD3	TEA domain family member 3	protein-coding	57	GC06M035441	5.05
200	USP13	ubiquitin specific peptidase 13 (isopeptidase T-3)	protein-coding	57	GC03P179370	5.05
201	MED13L	mediator complex subunit 13-like	protein-coding	56	GC12M116396	5.05
202	MED20	mediator complex subunit 20	protein-coding	56	GC06M041877	5.05
203	MED16	mediator complex subunit 16	protein-coding	55	GC19M000906	5.05
204	MED25	mediator complex subunit 25	protein-coding	55	GC19P050321	5.05
205	PPP2R2D	protein phosphatase 2, regulatory subunit B, delta	protein-coding	55	GC10P133747	5.05
206	TP53INP1	tumor protein p53 inducible nuclear protein 1	protein-coding	55	GC08M095938	5.05
207	MED13	mediator complex subunit 13	protein-coding	54	GC17M060019	5.05
208	MED21	mediator complex subunit 21	protein-coding	54	GC12P027175	5.05
209	IL27	interleukin 27	protein-coding	53	GC16M028511	5.05
210	MED10	mediator complex subunit 10	protein-coding	53	GC05M006371	5.05
211	MED19	mediator complex subunit 19	protein-coding	53	GC11M057471	5.05
212	MED30	mediator complex subunit 30	protein-coding	53	GC08P118603	5.05
213	PAAF1	proteasomal ATPase-associated factor 1	protein-coding	53	GC11P073588	5.05
214	SAV1	salvador homolog 1 (Drosophila)	protein-coding	53	GC14M051100	5.05
215	SUDS3	suppressor of defective silencing 3 homolog (S. cerevisiae)	protein-coding	53	GC12P118814	5.05
216	MED12L	mediator complex subunit 12-like	protein-coding	52	GC03P150803	5.05
217	MED27	mediator complex subunit 27	protein-coding	52	GC09M134735	5.05
218	MED8	mediator complex subunit 8	protein-coding	52	GC01M043849	5.05
219	MOB1A	MOB kinase activator 1A	protein-coding	52	GC02M074382	5.05
220	MED18	mediator complex subunit 18	protein-coding	51	GC01P028666	5.05
221	MED31	mediator complex subunit 31	protein-coding	51	GC17M006546	5.05
222	MED29	mediator complex subunit 29	protein-coding	50	GC19P039881	5.05
223	MED9	mediator complex subunit 9	protein-coding	50	GC17P017380	5.05
224	MED28	mediator complex subunit 28	protein-coding	49	GC04P017616	5.05
225	MOB1B	MOB kinase activator 1B	protein-coding	49	GC04P071769	5.05
226	SPHKAP	SPHK1 interactor, AKAP domain containing	protein-coding	49	GC02M228844	5.05
227	MED11	mediator complex subunit 11	protein-coding	46	GC17P004634	5.05
228	MED26	mediator complex subunit 26	protein-coding	46	GC19M016685	5.05
229	AR	androgen receptor	protein-coding	78	GC0XP066763	4.74
230	ERBB4	v-erb-b2 avian erythroblastic leukemia viral oncogene homolog 4	protein-coding	76	GC02M212210	4.74
231	CTNNB1	catenin (cadherin-associated protein), beta 1, 88kDa	protein-coding	74	GC03P041236	4.74
232	FOS	FBJ murine osteosarcoma viral oncogene homolog	protein-coding	74	GC14P075745	4.74
233	HDAC4	histone deacetylase 4	protein-coding	73	GC02M239969	4.74
234	KCNQ1	potassium voltage-gated channel, KQT-like subfamily, member 1	protein-coding	73	GC11P002466	4.74
235	RARA	retinoic acid receptor, alpha	protein-coding	73	GC17P038465	4.74
236	RXRA	retinoid X receptor, alpha	protein-coding	73	GC09P137208	4.74
237	STAT3	signal transducer and activator of transcription 3 (acute-phase response factor)	protein-coding	73	GC17M040465	4.74
238	TNF	tumor necrosis factor	protein-coding	73	GC06P031543	4.74
239	BRCA1	breast cancer 1, early onset	protein-coding	72	GC17M041197	4.74
240	EGR2	early growth response 2	protein-coding	72	GC10M064571	4.74
241	TAF1	TAF1 RNA polymerase II, TATA box binding protein (TBP)-associated factor, 250kDa	protein-coding	72	GC0XP070586	4.74
242	EZH2	enhancer of zeste homolog 2 (Drosophila)	protein-coding	71	GC07M148504	4.74
243	JUN	jun proto-oncogene	protein-coding	71	GC01M059246	4.74
244	NCOA1	nuclear receptor coactivator 1	protein-coding	71	GC02P024719	4.74
245	NFATC1	nuclear factor of activated T-cells, cytoplasmic, calcineurin-dependent 1	protein-coding	71	GC18P077155	4.74
246	PRDX5	peroxiredoxin 5	protein-coding	71	GC11P064085	4.74
247	RELA	v-rel avian reticuloendotheliosis viral oncogene homolog A	protein-coding	71	GC11M065421	4.74
248	RXRB	retinoid X receptor, beta	protein-coding	71	GC06M033161	4.74
249	SMAD4	SMAD family member 4	protein-coding	71	GC18P048494	4.74
250	WNT5A	wingless-type MMTV integration site family, member 5A	protein-coding	71	GC03M055474	4.74
251	HNF4A	hepatocyte nuclear factor 4, alpha	protein-coding	70	GC20P042984	4.74
252	NME2	NME/NM23 nucleoside diphosphate kinase 2	protein-coding	70	GC17P049242	4.74
253	NR1H2	nuclear receptor subfamily 1, group H, member 2	protein-coding	70	GC19P050879	4.74
254	PAX6	paired box 6	protein-coding	70	GC11M031806	4.74
255	SMARCA4	SWI/SNF related, matrix associated, actin dependent regulator of chromatin, subfamily a, member 4	protein-coding	70	GC19P011071	4.74
256	TXK	TXK tyrosine kinase	protein-coding	70	GC04M047984	4.74
257	WT1	Wilms tumor 1	protein-coding	70	GC11M032365	4.74
258	HDAC5	histone deacetylase 5	protein-coding	69	GC17M042159	4.74
259	MEF2A	myocyte enhancer factor 2A	protein-coding	69	GC15P100107	4.74
260	PHB	prohibitin	protein-coding	69	GC17M047481	4.74
261	POU5F1	POU class 5 homeobox 1	protein-coding	69	GC06M031136	4.74
262	RUNX2	runt-related transcription factor 2	protein-coding	69	GC06P045295	4.74
263	SMARCA2	SWI/SNF related, matrix associated, actin dependent regulator of chromatin, subfamily a, member 2	protein-coding	69	GC09P002005	4.74
264	TBP	TATA box binding protein	protein-coding	69	GC06P170863	4.74
265	TCF7L2	transcription factor 7-like 2 (T-cell specific, HMG-box)	protein-coding	69	GC10P114710	4.74
266	THRA	thyroid hormone receptor, alpha	protein-coding	69	GC17P038219	4.74
267	AHR	aryl hydrocarbon receptor	protein-coding	68	GC07P017304	4.74
268	CDK9	cyclin-dependent kinase 9	protein-coding	68	GC09P130547	4.74
269	HSF1	heat shock transcription factor 1	protein-coding	68	GC08P145515	4.74
270	RUNX1	runt-related transcription factor 1	protein-coding	68	GC21M036160	4.74
271	RUNX3	runt-related transcription factor 3	protein-coding	68	GC01M025226	4.74
272	TAF9	TAF9 RNA polymerase II, TATA box binding protein (TBP)-associated factor, 32kDa	protein-coding	68	GC05M068646	4.74
273	TCF7	transcription factor 7 (T-cell specific, HMG-box)	protein-coding	68	GC05P133478	4.74
274	WNT1	wingless-type MMTV integration site family, member 1	protein-coding	68	GC12P049372	4.74
275	YY1	YY1 transcription factor	protein-coding	68	GC14P101221	4.74
276	ATXN3	ataxin 3	protein-coding	67	GC14M092524	4.74
277	KLF4	Kruppel-like factor 4 (gut)	protein-coding	67	GC09M110247	4.74
278	NCOR1	nuclear receptor corepressor 1	protein-coding	67	GC17M015933	4.74
279	PAX2	paired box 2	protein-coding	67	GC10P102495	4.74
280	RYR2	ryanodine receptor 2 (cardiac)	protein-coding	67	GC01P237205	4.74
281	SMAD3	SMAD family member 3	protein-coding	67	GC15P067358	4.74
282	SP1	Sp1 transcription factor	protein-coding	67	GC12P053773	4.74
283	DUX5	double homeobox 5	pseudogene	28	GC03P075729	4.74
284	DUX4L9	double homeobox 4 like 9	pseudogene	23	GC04M190943	4.74
285	TCF12	transcription factor 12	protein-coding	67	GC15P057210	4.74
286	AIRE	autoimmune regulator	protein-coding	66	GC21P045705	4.74
287	CARM1	coactivator-associated arginine methyltransferase 1	protein-coding	66	GC19P010982	4.74
288	FOSL2	FOS-like antigen 2	protein-coding	66	GC02P028615	4.74
289	GLI1	GLI family zinc finger 1	protein-coding	66	GC12P057853	4.74
290	MEN1	multiple endocrine neoplasia I	protein-coding	66	GC11M064570	4.74
291	NCOR2	nuclear receptor corepressor 2	protein-coding	66	GC12M124808	4.74
292	NME1	NME/NM23 nucleoside diphosphate kinase 1	protein-coding	66	GC17P049231	4.74
293	NR1D1	nuclear receptor subfamily 1, group D, member 1	protein-coding	66	GC17M038249	4.74
294	PITX2	paired-like homeodomain 2	protein-coding	66	GC04M111538	4.74
295	SIX1	SIX homeobox 1	protein-coding	66	GC14M061113	4.74
296	TCF3	transcription factor 3	protein-coding	66	GC19M001609	4.74
297	TP63	tumor protein p63	protein-coding	66	GC03P189349	4.74
298	CDX2	caudal type homeobox 2	protein-coding	65	GC13M028536	4.74
299	ETS2	v-ets avian erythroblastosis virus E26 oncogene homolog 2	protein-coding	65	GC21P040177	4.74
300	FOSL1	FOS-like antigen 1	protein-coding	65	GC11M065659	4.74
301	FOXM1	forkhead box M1	protein-coding	65	GC12M002966	4.74
302	GFI1	growth factor independent 1 transcription repressor	protein-coding	65	GC01M092940	4.74
303	HHEX	hematopoietically expressed homeobox	protein-coding	65	GC10P094439	4.74
304	JUND	jun D proto-oncogene	protein-coding	65	GC19M018391	4.74
305	MEF2D	myocyte enhancer factor 2D	protein-coding	65	GC01M156433	4.74
306	MSX2	msh homeobox 2	protein-coding	65	GC05P174084	4.74
307	NR5A2	nuclear receptor subfamily 5, group A, member 2	protein-coding	65	GC01P199996	4.74
308	RBPJ	recombination signal binding protein for immunoglobulin kappa J region	protein-coding	65	GC04P026165	4.74
309	REST	RE1-silencing transcription factor	protein-coding	65	GC04P057774	4.74
310	JUNB	jun B proto-oncogene	protein-coding	64	GC19P012902	4.74
311	MSX1	msh homeobox 1	protein-coding	64	GC04P004861	4.74
312	NR1H3	nuclear receptor subfamily 1, group H, member 3	protein-coding	64	GC11P047269	4.74
313	PAX8	paired box 8	protein-coding	64	GC02M113973	4.74
314	SMAD7	SMAD family member 7	protein-coding	64	GC18M046446	4.74
315	WNT11	wingless-type MMTV integration site family, member 11	protein-coding	64	GC11M075897	4.74
316	ARRB1	arrestin, beta 1	protein-coding	63	GC11M074976	4.74
317	DLX5	distal-less homeobox 5	protein-coding	63	GC07M096649	4.74
318	ETV5	ets variant 5	protein-coding	63	GC03M185764	4.74
319	KDM1A	lysine (K)-specific demethylase 1A	protein-coding	63	GC01P023347	4.74
320	PURA	purine-rich element binding protein A	protein-coding	63	GC05P139473	4.74
321	TCF7L1	transcription factor 7-like 1 (T-cell specific, HMG-box)	protein-coding	63	GC02P085272	4.74
322	TP73	tumor protein p73	protein-coding	63	GC01P003592	4.74
323	BCOR	BCL6 corepressor	protein-coding	62	GC0XM039909	4.74
324	CDK5RAP2	CDK5 regulatory subunit associated protein 2	protein-coding	62	GC09M123151	4.74
325	CREB3L2	cAMP responsive element binding protein 3-like 2	protein-coding	62	GC07M137559	4.74
326	FOXC1	forkhead box C1	protein-coding	62	GC06P001610	4.74
327	HMGA2	high mobility group AT-hook 2	protein-coding	62	GC12P066218	4.74
328	HMGB2	high mobility group box 2	protein-coding	62	GC04M174252	4.74
329	HSF2	heat shock transcription factor 2	protein-coding	62	GC06P122762	4.74
330	MTA2	metastasis associated 1 family, member 2	protein-coding	62	GC11M062360	4.74
331	NANOG	Nanog homeobox	protein-coding	62	GC12P007940	4.74
332	NFATC2	nuclear factor of activated T-cells, cytoplasmic, calcineurin-dependent 2	protein-coding	62	GC20M050003	4.74
333	SOX10	SRY (sex determining region Y)-box 10	protein-coding	62	GC22M038366	4.74
334	SOX5	SRY (sex determining region Y)-box 5	protein-coding	62	GC12M023585	4.74
335	SRF	serum response factor (c-fos serum response element-binding transcription factor)	protein-coding	62	GC06P043138	4.74
336	TAF7	TAF7 RNA polymerase II, TATA box binding protein (TBP)-associated factor, 55kDa	protein-coding	62	GC05M140678	4.74
337	TBX21	T-box 21	protein-coding	62	GC17P045810	4.74
338	TFAP4	transcription factor AP-4 (activating enhancer binding protein 4)	protein-coding	62	GC16M004307	4.74
339	CBX4	chromobox homolog 4	protein-coding	61	GC17M077806	4.74
340	ELK3	ELK3, ETS-domain protein (SRF accessory protein 2)	protein-coding	61	GC12P096521	4.74
341	HNF1A	HNF1 homeobox A	protein-coding	61	GC12P121416	4.74
342	ARFGEF2	ADP-ribosylation factor guanine nucleotide-exchange factor 2 (brefeldin A-inhibited)	protein-coding	60	GC20P047538	4.74
343	CEBPA	CCAAT/enhancer binding protein (C/EBP), alpha	protein-coding	60	GC19M033790	4.74
344	CUX1	cut-like homeobox 1	protein-coding	60	GC07P101459	4.74
345	EOMES	eomesodermin	protein-coding	60	GC03M027757	4.74
346	HNF1B	HNF1 homeobox B	protein-coding	60	GC17M036046	4.74
347	IRF9	interferon regulatory factor 9	protein-coding	60	GC14P024630	4.74
348	MKL1	megakaryoblastic leukemia (translocation) 1	protein-coding	60	GC22M040908	4.74
349	RCOR1	REST corepressor 1	protein-coding	60	GC14P103059	4.74
350	TAF2	TAF2 RNA polymerase II, TATA box binding protein (TBP)-associated factor, 150kDa	protein-coding	60	GC08M120743	4.74
351	TFAP2C	transcription factor AP-2 gamma (activating enhancer binding protein 2 gamma)	protein-coding	60	GC20P055204	4.74
352	ASH2L	ash2 (absent, small, or homeotic)-like (Drosophila)	protein-coding	59	GC08P037963	4.74
353	CREB3	cAMP responsive element binding protein 3	protein-coding	59	GC09P035722	4.74
354	FOXC2	forkhead box C2 (MFH-1, mesenchyme forkhead 1)	protein-coding	59	GC16P086600	4.74
355	FOXH1	forkhead box H1	protein-coding	59	GC08M145698	4.74
356	HAND1	heart and neural crest derivatives expressed 1	protein-coding	59	GC05M153834	4.74
357	KLF1	Kruppel-like factor 1 (erythroid)	protein-coding	59	GC19M012995	4.74
358	NKX2-1	NK2 homeobox 1	protein-coding	59	GC14M036985	4.74
359	PIK3AP1	phosphoinositide-3-kinase adaptor protein 1	protein-coding	59	GC10M098343	4.74
360	SOX4	SRY (sex determining region Y)-box 4	protein-coding	59	GC06P021593	4.74
361	TAF5	TAF5 RNA polymerase II, TATA box binding protein (TBP)-associated factor, 100kDa	protein-coding	59	GC10P105117	4.74
362	TFE3	transcription factor binding to IGHM enhancer 3	protein-coding	59	GC0XM048886	4.74
363	DAB2IP	DAB2 interacting protein	protein-coding	58	GC09P124329	4.74
364	FOXF1	forkhead box F1	protein-coding	58	GC16P086544	4.74
365	GABPB1	GA binding protein transcription factor, beta subunit 1	protein-coding	58	GC15M050569	4.74
366	SOX6	SRY (sex determining region Y)-box 6	protein-coding	58	GC11M015949	4.74
367	ARFGEF1	ADP-ribosylation factor guanine nucleotide-exchange factor 1 (brefeldin A-inhibited)	protein-coding	57	GC08M068085	4.74
368	BASP1	brain abundant, membrane attached signal protein 1	protein-coding	57	GC05P017065	4.74
369	CDC42EP3	CDC42 effector protein (Rho GTPase binding) 3	protein-coding	57	GC02M037878	4.74
370	CIITA	class II, major histocompatibility complex, transactivator	protein-coding	57	GC16P010971	4.74
371	CITED1	Cbp/p300-interacting transactivator, with Glu/Asp-rich carboxy-terminal domain, 1	protein-coding	57	GC0XM071521	4.74
372	EMX2	empty spiracles homeobox 2	protein-coding	57	GC10P119291	4.74
373	GATA5	GATA binding protein 5	protein-coding	57	GC20M061038	4.74
374	KDM3A	lysine (K)-specific demethylase 3A	protein-coding	57	GC02P086667	4.74
375	NKX2-5	NK2 homeobox 5	protein-coding	57	GC05M172659	4.74
376	PHOX2B	paired-like homeobox 2b	protein-coding	57	GC04M041746	4.74
377	PROX1	prospero homeobox 1	protein-coding	57	GC01P214156	4.74
378	RBBP5	retinoblastoma binding protein 5	protein-coding	57	GC01M205055	4.74
379	RFX3	regulatory factor X, 3 (influences HLA class II expression)	protein-coding	57	GC09M003214	4.74
380	TBL1X	transducin (beta)-like 1X-linked	protein-coding	57	GC0XP009431	4.74
381	HLX	H2.0-like homeobox	protein-coding	56	GC01P221052	4.74
382	SOX11	SRY (sex determining region Y)-box 11	protein-coding	56	GC02P005842	4.74
383	SOX17	SRY (sex determining region Y)-box 17	protein-coding	56	GC08P055370	4.74
384	TBL1XR1	transducin (beta)-like 1 X-linked receptor 1	protein-coding	56	GC03M176737	4.74
385	ARID5B	AT rich interactive domain 5B (MRF1-like)	protein-coding	55	GC10P063661	4.74
386	DBP	D site of albumin promoter (albumin D-box) binding protein	protein-coding	55	GC19M049133	4.74
387	DLX4	distal-less homeobox 4	protein-coding	55	GC17P048046	4.74
388	HNRNPL	heterogeneous nuclear ribonucleoprotein L	protein-coding	55	GC19M039327	4.74
389	KLF11	Kruppel-like factor 11	protein-coding	55	GC02P010182	4.74
390	KLF15	Kruppel-like factor 15	protein-coding	55	GC03M126061	4.74
391	NKX6-1	NK6 homeobox 1	protein-coding	55	GC04M085413	4.74
392	PHOX2A	paired-like homeobox 2a	protein-coding	55	GC11M071950	4.74
393	RNF10	ring finger protein 10	protein-coding	55	GC12P120972	4.74
394	SHOX	short stature homeobox	protein-coding	55	GC0XP000585	4.74
395	SOX18	SRY (sex determining region Y)-box 18	protein-coding	55	GC20M062679	4.74
396	ZNF148	zinc finger protein 148	protein-coding	55	GC03M124944	4.74
397	ZNF217	zinc finger protein 217	protein-coding	55	GC20M052183	4.74
398	CTCFL	CCCTC-binding factor (zinc finger protein)-like	protein-coding	54	GC20M056064	4.74
399	CUX2	cut-like homeobox 2	protein-coding	54	GC12P111471	4.74
400	FOXJ1	forkhead box J1	protein-coding	54	GC17M074132	4.74
401	PROP1	PROP paired-like homeobox 1	protein-coding	54	GC05M177419	4.74
402	BRD7	bromodomain containing 7	protein-coding	53	GC16M050352	4.74
403	CALCOCO1	calcium binding and coiled-coil domain 1	protein-coding	53	GC12M054105	4.74
404	SHOX2	short stature homeobox 2	protein-coding	53	GC03M157813	4.74
405	ZFHX3	zinc finger homeobox 3	protein-coding	53	GC16M072816	4.74
406	ZNF281	zinc finger protein 281	protein-coding	53	GC01M200375	4.74
407	ZNF746	zinc finger protein 746	protein-coding	53	GC07M149169	4.74
408	FOXI1	forkhead box I1	protein-coding	52	GC05P169532	4.74
409	NFIL3	nuclear factor, interleukin 3 regulated	protein-coding	52	GC09M094171	4.74
410	TBX20	T-box 20	protein-coding	52	GC07M035237	4.74
411	VAX2	ventral anterior homeobox 2	protein-coding	52	GC02P071127	4.74
412	BARX2	BARX homeobox 2	protein-coding	51	GC11P129279	4.74
413	DLX6	distal-less homeobox 6	protein-coding	51	GC07P096634	4.74
414	HINFP	histone H4 transcription factor	protein-coding	51	GC11P118992	4.74
415	RFX6	regulatory factor X, 6	protein-coding	51	GC06P117199	4.74
416	TBL1Y	transducin (beta)-like 1, Y-linked	protein-coding	51	GC0YP006778	4.74
417	ATMIN	ATM interactor	protein-coding	50	GC16P081069	4.74
418	CDX4	caudal type homeobox 4	protein-coding	50	GC0XP072583	4.74
419	CHCHD3	coiled-coil-helix-coiled-coil-helix domain containing 3	protein-coding	50	GC07M132470	4.74
420	GABPB2	GA binding protein transcription factor, beta subunit 2	protein-coding	50	GC01P151043	4.74
421	GLIS2	GLIS family zinc finger 2	protein-coding	50	GC16P004365	4.74
422	MTERFD1	MTERF domain containing 1	protein-coding	50	GC08M097321	4.74
423	SOX7	SRY (sex determining region Y)-box 7	protein-coding	50	GC08M010581	4.74
424	TBX15	T-box 15	protein-coding	50	GC01M119425	4.74
425	TBX18	T-box 18	protein-coding	50	GC06M085400	4.74
426	VAX1	ventral anterior homeobox 1	protein-coding	50	GC10M118878	4.74
427	ZNF174	zinc finger protein 174	protein-coding	50	GC16P003451	4.74
428	ZNF335	zinc finger protein 335	protein-coding	50	GC20M044577	4.74
429	ZNF513	zinc finger protein 513	protein-coding	50	GC02M027600	4.74
430	LBX1	ladybird homeobox 1	protein-coding	49	GC10M102976	4.74
431	MESP1	mesoderm posterior 1 homolog (mouse)	protein-coding	49	GC15M090291	4.74
432	ZNF639	zinc finger protein 639	protein-coding	49	GC03P179040	4.74
433	CSRNP3	cysteine-serine-rich nuclear protein 3	protein-coding	48	GC02P166326	4.74
434	MZF1	myeloid zinc finger 1	protein-coding	48	GC19M059073	4.74
435	OTP	orthopedia homeobox	protein-coding	48	GC05M076924	4.74
436	OVOL2	ovo-like zinc finger 2	protein-coding	48	GC20M017937	4.74
437	CSRNP2	cysteine-serine-rich nuclear protein 2	protein-coding	47	GC12M051454	4.74
438	KLF17	Kruppel-like factor 17	protein-coding	47	GC01P044584	4.74
439	MTERFD3	MTERF domain containing 3	protein-coding	47	GC12M107371	4.74
440	NKX6-2	NK6 homeobox 2	protein-coding	47	GC10M134598	4.74
441	NME1-NME2	NME1-NME2 readthrough	protein-coding	47	GC17P049230	4.74
442	SOX12	SRY (sex determining region Y)-box 12	protein-coding	47	GC20P000306	4.74
443	TFAP2D	transcription factor AP-2 delta (activating enhancer binding protein 2 delta)	protein-coding	47	GC06P050681	4.74
444	CSRNP1	cysteine-serine-rich nuclear protein 1	protein-coding	46	GC03M039159	4.74
445	KMT2A	lysine (K)-specific methyltransferase 2A	protein-coding	46	GC11P118313	4.74
446	RHOXF1	Rhox homeobox family, member 1	protein-coding	46	GC0XM119243	4.74
447	C1orf85	chromosome 1 open reading frame 85	protein-coding	45	GC01M156259	4.74
448	DBX2	developing brain homeobox 2	protein-coding	44	GC12M045408	4.74
449	KMT2D	lysine (K)-specific methyltransferase 2D	protein-coding	44	GC12M049413	4.74
450	ZBTB14	zinc finger and BTB domain containing 14	protein-coding	44	GC18M005289	4.74
451	DUX4	double homeobox 4	protein-coding	41	GC04P191005	4.74
452	NKX6-3	NK6 homeobox 3	protein-coding	40	GC08M041503	4.74
453	DBX1	developing brain homeobox 1	protein-coding	37	GC11M020177	4.74
454	DUXA	double homeobox A	protein-coding	34	GC19M057663	4.74
455	DUX4L4	double homeobox 4 like 4	protein-coding	31	GC04P191040	4.74
456	AK6	adenylate kinase 6	protein-coding	30	GC05M068647	4.74
457	DUX1	double homeobox 1	protein-coding	30	GC10U901220	4.74
458	IGF1R	insulin-like growth factor 1 receptor	protein-coding	80	GC15P099192	4.55
459	BTK	Bruton agammaglobulinemia tyrosine kinase	protein-coding	79	GC0XM100604	4.55
460	INSR	insulin receptor	protein-coding	78	GC19M007112	4.55
461	KDR	kinase insert domain receptor (a type III receptor tyrosine kinase)	protein-coding	78	GC04M055944	4.55
462	CASP3	caspase 3, apoptosis-related cysteine peptidase	protein-coding	77	GC04M185548	4.55
463	FLT1	fms-related tyrosine kinase 1	protein-coding	77	GC13M028874	4.55
464	FLT4	fms-related tyrosine kinase 4	protein-coding	77	GC05M180028	4.55
465	PDGFRB	platelet-derived growth factor receptor, beta polypeptide	protein-coding	77	GC05M149494	4.55
466	SRC	v-src avian sarcoma (Schmidt-Ruppin A-2) viral oncogene homolog	protein-coding	77	GC20P035973	4.55
467	KIT	v-kit Hardy-Zuckerman 4 feline sarcoma viral oncogene homolog	protein-coding	76	GC04P055524	4.55
468	MAPK8	mitogen-activated protein kinase 8	protein-coding	76	GC10P049514	4.55
469	PDGFRA	platelet-derived growth factor receptor, alpha polypeptide	protein-coding	76	GC04P055095	4.55
470	ANPEP	alanyl (membrane) aminopeptidase	protein-coding	75	GC15M090328	4.55
471	MAPK9	mitogen-activated protein kinase 9	protein-coding	75	GC05M179661	4.55
472	CSNK2A2	casein kinase 2, alpha prime polypeptide	protein-coding	74	GC16M058191	4.55
473	PAK4	p21 protein (Cdc42/Rac)-activated kinase 4	protein-coding	74	GC19P039616	4.55
474	PLK1	polo-like kinase 1	protein-coding	74	GC16P023719	4.55
475	PRKACB	protein kinase, cAMP-dependent, catalytic, beta	protein-coding	74	GC01P084543	4.55
476	AURKA	aurora kinase A	protein-coding	73	GC20M054944	4.55
477	CSNK2A1	casein kinase 2, alpha 1 polypeptide	protein-coding	73	GC20M000459	4.55
478	MAPK10	mitogen-activated protein kinase 10	protein-coding	73	GC04M086936	4.55
479	PIK3CA	phosphatidylinositol-4,5-bisphosphate 3-kinase, catalytic subunit alpha	protein-coding	73	GC03P178865	4.55
480	CASP1	caspase 1, apoptosis-related cysteine peptidase	protein-coding	72	GC11M104898	4.55
481	CCND1	cyclin D1	protein-coding	72	GC11P069455	4.55
482	MVK	mevalonate kinase	protein-coding	72	GC12P110012	4.55
483	PYGM	phosphorylase, glycogen, muscle	protein-coding	72	GC11M064513	4.55
484	AXL	AXL receptor tyrosine kinase	protein-coding	71	GC19P041725	4.55
485	CASP7	caspase 7, apoptosis-related cysteine peptidase	protein-coding	71	GC10P115428	4.55
486	CCND3	cyclin D3	protein-coding	71	GC06M041949	4.55
487	PPP1CA	protein phosphatase 1, catalytic subunit, alpha isozyme	protein-coding	71	GC11M067165	4.55
488	PPP1CC	protein phosphatase 1, catalytic subunit, gamma isozyme	protein-coding	71	GC12M111157	4.55
489	CCND2	cyclin D2	protein-coding	70	GC12P004382	4.55
490	IKBKG	inhibitor of kappa light polypeptide gene enhancer in B-cells, kinase gamma	protein-coding	70	GC0XP153769	4.55
491	IRAK1	interleukin-1 receptor-associated kinase 1	protein-coding	70	GC0XM153277	4.55
492	MYL3	myosin, light chain 3, alkali; ventricular, skeletal, slow	protein-coding	70	GC03M046899	4.55
493	PIK3R4	phosphoinositide-3-kinase, regulatory subunit 4	protein-coding	70	GC03M130397	4.55
494	PSMA2	proteasome (prosome, macropain) subunit, alpha type, 2	protein-coding	70	GC07M042956	4.55
495	PYGL	phosphorylase, glycogen, liver	protein-coding	70	GC14M051324	4.55
496	CSF1R	colony stimulating factor 1 receptor	protein-coding	69	GC05M149413	4.55
497	IRS1	insulin receptor substrate 1	protein-coding	69	GC02M227563	4.55
498	MPL	myeloproliferative leukemia virus oncogene	protein-coding	69	GC01P043803	4.55
499	PSMC5	proteasome (prosome, macropain) 26S subunit, ATPase, 5	protein-coding	69	GC17P061904	4.55
500	RIPK1	receptor (TNFRSF)-interacting serine-threonine kinase 1	protein-coding	69	GC06P003064	4.55
501	TNNI3	troponin I type 3 (cardiac)	protein-coding	69	GC19M055663	4.55
502	CACNA1C	calcium channel, voltage-dependent, L type, alpha 1C subunit	protein-coding	68	GC12P002032	4.55
503	DDIT3	DNA-damage-inducible transcript 3	protein-coding	68	GC12M057910	4.55
504	EPAS1	endothelial PAS domain protein 1	protein-coding	68	GC02P046436	4.55
505	PPP2R1A	protein phosphatase 2, regulatory subunit A, alpha	protein-coding	68	GC19P052693	4.55
506	PRKD2	protein kinase D2	protein-coding	68	GC19M047177	4.55
507	PRKCSH	protein kinase C substrate 80K-H	protein-coding	68	GC19P011546	4.55
508	PSMD7	proteasome (prosome, macropain) 26S subunit, non-ATPase, 7	protein-coding	68	GC16P074330	4.55
509	PYGB	phosphorylase, glycogen; brain	protein-coding	68	GC20P025228	4.55
510	RTN4	reticulon 4	protein-coding	68	GC02M055199	4.55
511	SYT1	synaptotagmin I	protein-coding	68	GC12P079232	4.55
512	TBK1	TANK-binding kinase 1	protein-coding	68	GC12P064845	4.55
513	TNNT2	troponin T type 2 (cardiac)	protein-coding	68	GC01M201328	4.55
514	TNNC1	troponin C type 1 (slow)	protein-coding	68	GC03M052485	4.55
515	USP8	ubiquitin specific peptidase 8	protein-coding	68	GC15P050716	4.55
516	ADCY1	adenylate cyclase 1 (brain)	protein-coding	67	GC07P045580	4.55
517	IFIH1	interferon induced with helicase C domain 1	protein-coding	67	GC02M163123	4.55
518	PIK3C2A	phosphatidylinositol-4-phosphate 3-kinase, catalytic subunit type 2 alpha	protein-coding	67	GC11M017099	4.55
519	PPP2R2B	protein phosphatase 2, regulatory subunit B, beta	protein-coding	67	GC05M145969	4.55
520	PSMC3	proteasome (prosome, macropain) 26S subunit, ATPase, 3	protein-coding	67	GC11M047440	4.55
521	PSMD2	proteasome (prosome, macropain) 26S subunit, non-ATPase, 2	protein-coding	67	GC03P184016	4.55
522	SRPK1	SRSF protein kinase 1	protein-coding	67	GC06M035898	4.55
523	KCND3	potassium voltage-gated channel, Shal-related subfamily, member 3	protein-coding	66	GC01M112313	4.55
524	PSMD1	proteasome (prosome, macropain) 26S subunit, non-ATPase, 1	protein-coding	66	GC02P231921	4.55
525	PSMD10	proteasome (prosome, macropain) 26S subunit, non-ATPase, 10	protein-coding	66	GC0XM107327	4.55
526	PSMC4	proteasome (prosome, macropain) 26S subunit, ATPase, 4	protein-coding	66	GC19P040477	4.55
527	PSMD9	proteasome (prosome, macropain) 26S subunit, non-ATPase, 9	protein-coding	66	GC12P122326	4.55
528	BCKDK	branched chain ketoacid dehydrogenase kinase	protein-coding	65	GC16P031117	4.55
529	CHD1	chromodomain helicase DNA binding protein 1	protein-coding	65	GC05M098190	4.55
530	FCGR2B	Fc fragment of IgG, low affinity IIb, receptor (CD32)	protein-coding	65	GC01P161552	4.55
531	IGBP1	immunoglobulin (CD79A) binding protein 1	protein-coding	65	GC0XP069353	4.55
532	IKBKE	inhibitor of kappa light polypeptide gene enhancer in B-cells, kinase epsilon	protein-coding	65	GC01P206643	4.55
533	KITLG	KIT ligand	protein-coding	65	GC12M088823	4.55
534	MYL4	myosin, light chain 4, alkali; atrial, embryonic	protein-coding	65	GC17P045286	4.55
535	NEO1	neogenin 1	protein-coding	65	GC15P073346	4.55
536	PABPC4	poly(A) binding protein, cytoplasmic 4 (inducible form)	protein-coding	65	GC01M040026	4.55
537	PSMC2	proteasome (prosome, macropain) 26S subunit, ATPase, 2	protein-coding	65	GC07P102984	4.55
538	PTGES3	prostaglandin E synthase 3 (cytosolic)	protein-coding	65	GC12M057057	4.55
539	RANGAP1	Ran GTPase activating protein 1	protein-coding	65	GC22M041641	4.55
540	S1PR5	sphingosine-1-phosphate receptor 5	protein-coding	65	GC19M010626	4.55
541	TNNI2	troponin I type 2 (skeletal, fast)	protein-coding	65	GC11P001860	4.55
542	ULK1	unc-51 like autophagy activating kinase 1	protein-coding	65	GC12P132379	4.55
543	CEBPB	CCAAT/enhancer binding protein (C/EBP), beta	protein-coding	64	GC20P048807	4.55
544	CLK1	CDC-like kinase 1	protein-coding	64	GC02M201717	4.55
545	DDX11	DEAD/H (Asp-Glu-Ala-Asp/His) box helicase 11	protein-coding	64	GC12P031226	4.55
546	ING1	inhibitor of growth family, member 1	protein-coding	64	GC13P111365	4.55
547	KCND2	potassium voltage-gated channel, Shal-related subfamily, member 2	protein-coding	64	GC07P119913	4.55
548	MBTPS1	membrane-bound transcription factor peptidase, site 1	protein-coding	64	GC16M084087	4.55
549	MYL6	myosin, light chain 6, alkali, smooth muscle and non-muscle	protein-coding	64	GC12P056554	4.55
550	NCAPG	non-SMC condensin I complex, subunit G	protein-coding	64	GC04P017812	4.55
551	NEDD8	neural precursor cell expressed, developmentally down-regulated 8	protein-coding	64	GC14M024686	4.55
552	PHKB	phosphorylase kinase, beta	protein-coding	64	GC16P047436	4.55
553	POLA1	polymerase (DNA directed), alpha 1, catalytic subunit	protein-coding	64	GC0XP024712	4.55
554	PSMC6	proteasome (prosome, macropain) 26S subunit, ATPase, 6	protein-coding	64	GC14P053173	4.55
555	PSMD13	proteasome (prosome, macropain) 26S subunit, non-ATPase, 13	protein-coding	64	GC11P000226	4.55
556	TNK1	tyrosine kinase, non-receptor, 1	protein-coding	64	GC17P007284	4.55
557	TNNT3	troponin T type 3 (skeletal, fast)	protein-coding	64	GC11P001940	4.55
558	ADAM19	ADAM metallopeptidase domain 19	protein-coding	63	GC05M156836	4.55
559	CHD2	chromodomain helicase DNA binding protein 2	protein-coding	63	GC15P094584	4.55
560	CLK3	CDC-like kinase 3	protein-coding	63	GC15P074900	4.55
561	DDX58	DEAD (Asp-Glu-Ala-Asp) box polypeptide 58	protein-coding	63	GC09M032447	4.55
562	FIG4	FIG4 homolog, SAC1 lipid phosphatase domain containing (S. cerevisiae)	protein-coding	63	GC06P110012	4.55
563	HOXA1	homeobox A1	protein-coding	63	GC07M027099	4.55
564	MADD	MAP-kinase activating death domain	protein-coding	63	GC11P047290	4.55
565	MYL1	myosin, light chain 1, alkali; skeletal, fast	protein-coding	63	GC02M211118	4.55
566	PER2	period circadian clock 2	protein-coding	63	GC02M239206	4.55
567	PSMC1	proteasome (prosome, macropain) 26S subunit, ATPase, 1	protein-coding	63	GC14P090722	4.55
568	PSMD12	proteasome (prosome, macropain) 26S subunit, non-ATPase, 12	protein-coding	63	GC17M065334	4.55
569	SKIL	SKI-like oncogene	protein-coding	63	GC03P170075	4.55
570	SLC7A2	solute carrier family 7 (cationic amino acid transporter, y+ system), member 2	protein-coding	63	GC08P017354	4.55
571	USP9X	ubiquitin specific peptidase 9, X-linked	protein-coding	63	GC0XP040944	4.55
572	USP9Y	ubiquitin specific peptidase 9, Y-linked	protein-coding	63	GC0YP014813	4.55
573	ZFP36L1	ZFP36 ring finger protein-like 1	protein-coding	63	GC14M069254	4.55
574	ACOT7	acyl-CoA thioesterase 7	protein-coding	62	GC01M006324	4.55
575	CAPNS1	calpain, small subunit 1	protein-coding	62	GC19P036630	4.55
576	CD2AP	CD2-associated protein	protein-coding	62	GC06P047445	4.55
577	COX7A2L	cytochrome c oxidase subunit VIIa polypeptide 2 like	protein-coding	62	GC02M042489	4.55
578	CXCR5	chemokine (C-X-C motif) receptor 5	protein-coding	62	GC11P118754	4.55
579	FRS2	fibroblast growth factor receptor substrate 2	protein-coding	62	GC12P069864	4.55
580	MYL6B	myosin, light chain 6B, alkali, smooth muscle and non-muscle	protein-coding	62	GC12P056546	4.55
581	MYL9	myosin, light chain 9, regulatory	protein-coding	62	GC20P035169	4.55
582	NCAPD2	non-SMC condensin I complex, subunit D2	protein-coding	62	GC12P006602	4.55
583	NEUROD1	neuronal differentiation 1	protein-coding	62	GC02M182505	4.55
584	PER1	period circadian clock 1	protein-coding	62	GC17M008043	4.55
585	PIK3R5	phosphoinositide-3-kinase, regulatory subunit 5	protein-coding	62	GC17M008724	4.55
586	PPP2R3A	protein phosphatase 2, regulatory subunit B'', alpha	protein-coding	62	GC03P135684	4.55
587	PSMD8	proteasome (prosome, macropain) 26S subunit, non-ATPase, 8	protein-coding	62	GC19P038865	4.55
588	PTTG1	pituitary tumor-transforming 1	protein-coding	62	GC05P159850	4.55
589	RPL7	ribosomal protein L7	protein-coding	62	GC08M074202	4.55
590	SPN	sialophorin	protein-coding	62	GC16P029674	4.55
591	TNNI1	troponin I type 1 (skeletal, slow)	protein-coding	62	GC01M201372	4.55
592	TNNT1	troponin T type 1 (skeletal, slow)	protein-coding	62	GC19M055644	4.55
593	ULK2	unc-51 like autophagy activating kinase 2	protein-coding	62	GC17M019674	4.55
594	CACNA2D3	calcium channel, voltage-dependent, alpha 2/delta subunit 3	protein-coding	61	GC03P054156	4.55
595	CARD8	caspase recruitment domain family, member 8	protein-coding	61	GC19M048711	4.55
596	CENPF	centromere protein F, 350/400kDa	protein-coding	61	GC01P214776	4.55
597	CLK2	CDC-like kinase 2	protein-coding	61	GC01M155232	4.55
598	IFI16	interferon, gamma-inducible protein 16	protein-coding	61	GC01P158969	4.55
599	ITM2B	integral membrane protein 2B	protein-coding	61	GC13P048807	4.55
600	KCNMB1	potassium large conductance calcium-activated channel, subfamily M, beta member 1	protein-coding	61	GC05M169737	4.55
601	MCRS1	microspherule protein 1	protein-coding	61	GC12M049952	4.55
602	PPP1CB	protein phosphatase 1, catalytic subunit, beta isozyme	protein-coding	61	GC02P028974	4.55
603	PSMD3	proteasome (prosome, macropain) 26S subunit, non-ATPase, 3	protein-coding	61	GC17P038137	4.55
604	PSMD6	proteasome (prosome, macropain) 26S subunit, non-ATPase, 6	protein-coding	61	GC03M063973	4.55
605	RAP1GAP	RAP1 GTPase activating protein	protein-coding	61	GC01M021922	4.55
606	SATB2	SATB homeobox 2	protein-coding	61	GC02M200098	4.55
607	SIPA1	signal-induced proliferation-associated 1	protein-coding	61	GC11P065410	4.55
608	USP22	ubiquitin specific peptidase 22	protein-coding	61	GC17M020902	4.55
609	AKAP11	A kinase (PRKA) anchor protein 11	protein-coding	60	GC13P042846	4.55
610	CRLF1	cytokine receptor-like factor 1	protein-coding	60	GC19M018704	4.55
611	ERC1	ELKS/RAB6-interacting/CAST family member 1	protein-coding	60	GC12P001100	4.55
612	GMPPA	GDP-mannose pyrophosphorylase A	protein-coding	60	GC02P220364	4.55
613	HOXD10	homeobox D10	protein-coding	60	GC02P176973	4.55
614	ITPK1	inositol-tetrakisphosphate 1-kinase	protein-coding	60	GC14M093403	4.55
615	KCND1	potassium voltage-gated channel, Shal-related subfamily, member 1	protein-coding	60	GC0XM048818	4.55
616	KCNIP3	Kv channel interacting protein 3, calsenilin	protein-coding	60	GC02P095963	4.55
617	LAIR1	leukocyte-associated immunoglobulin-like receptor 1	protein-coding	60	GC19M054865	4.55
618	MYL12B	myosin, light chain 12B, regulatory	protein-coding	60	GC18P003261	4.55
619	NBEA	neurobeachin	protein-coding	60	GC13P035516	4.55
620	OTUB1	OTU deubiquitinase, ubiquitin aldehyde binding 1	protein-coding	60	GC11P063753	4.55
621	PIKFYVE	phosphoinositide kinase, FYVE finger containing	protein-coding	60	GC02P209130	4.55
622	PKIA	protein kinase (cAMP-dependent, catalytic) inhibitor alpha	protein-coding	60	GC08P079478	4.55
623	PSMF1	proteasome (prosome, macropain) inhibitor subunit 1 (PI31)	protein-coding	60	GC20P001094	4.55
624	SH3BP5	SH3-domain binding protein 5 (BTK-associated)	protein-coding	60	GC03M015296	4.55
625	SYT2	synaptotagmin II	protein-coding	60	GC01M202559	4.55
626	TCEB3	transcription elongation factor B (SIII), polypeptide 3 (110kDa, elongin A)	protein-coding	60	GC01P024069	4.55
627	ZBP1	Z-DNA binding protein 1	protein-coding	60	GC20M056178	4.55
628	ARID4B	AT rich interactive domain 4B (RBP1-like)	protein-coding	59	GC01M235298	4.55
629	CH25H	cholesterol 25-hydroxylase	protein-coding	59	GC10M090955	4.55
630	CHST15	carbohydrate (N-acetylgalactosamine 4-sulfate 6-O) sulfotransferase 15	protein-coding	59	GC10M125759	4.55
631	HOXA11	homeobox A11	protein-coding	59	GC07M027220	4.55
632	HOXA5	homeobox A5	protein-coding	59	GC07M027180	4.55
633	HOXB7	homeobox B7	protein-coding	59	GC17M046684	4.55
634	HOXD13	homeobox D13	protein-coding	59	GC02P176921	4.55
635	PDCD2	programmed cell death 2	protein-coding	59	GC06M170884	4.55
636	PPP2R3B	protein phosphatase 2, regulatory subunit B'', beta	protein-coding	59	GC0XM000264	4.55
637	PPP3R2	protein phosphatase 3, regulatory subunit B, beta	protein-coding	59	GC09M104353	4.55
638	SCIN	scinderin	protein-coding	59	GC07P012610	4.55
639	VAC14	Vac14 homolog (S. cerevisiae)	protein-coding	59	GC16M070721	4.55
640	WLS	wntless Wnt ligand secretion mediator	protein-coding	59	GC01M068564	4.55
641	AKAP8L	A kinase (PRKA) anchor protein 8-like	protein-coding	58	GC19M015490	4.55
642	CIB1	calcium and integrin binding 1 (calmyrin)	protein-coding	58	GC15M090773	4.55
643	DBF4	DBF4 zinc finger	protein-coding	58	GC07P087505	4.55
644	DNMT3L	DNA (cytosine-5-)-methyltransferase 3-like	protein-coding	58	GC21M045666	4.55
645	GEM	GTP binding protein overexpressed in skeletal muscle	protein-coding	58	GC08M095330	4.55
646	HOXA10	homeobox A10	protein-coding	58	GC07M027210	4.55
647	HOXB13	homeobox B13	protein-coding	58	GC17M046802	4.55
648	INSIG2	insulin induced gene 2	protein-coding	58	GC02P118846	4.55
649	KCNMB4	potassium large conductance calcium-activated channel, subfamily M, beta member 4	protein-coding	58	GC12P070760	4.55
650	NCAPH	non-SMC condensin I complex, subunit H	protein-coding	58	GC02P097001	4.55
651	PSMD5	proteasome (prosome, macropain) 26S subunit, non-ATPase, 5	protein-coding	58	GC09M123577	4.55
652	RFX1	regulatory factor X, 1 (influences HLA class II expression)	protein-coding	58	GC19M014072	4.55
653	SHOC2	soc-2 suppressor of clear homolog (C. elegans)	protein-coding	58	GC10P112679	4.55
654	WTAP	Wilms tumor 1 associated protein	protein-coding	58	GC06P160146	4.55
655	BATF	basic leucine zipper transcription factor, ATF-like	protein-coding	57	GC14P075988	4.55
656	CAP2	CAP, adenylate cyclase-associated protein, 2 (yeast)	protein-coding	57	GC06P017393	4.55
657	CEBPG	CCAAT/enhancer binding protein (C/EBP), gamma	protein-coding	57	GC19P033864	4.55
658	GFI1B	growth factor independent 1B transcription repressor	protein-coding	57	GC09P135821	4.55
659	HOXB1	homeobox B1	protein-coding	57	GC17M046606	4.55
660	KCNMB3	potassium large conductance calcium-activated channel, subfamily M beta member 3	protein-coding	57	GC03M178957	4.55
661	MAT2B	methionine adenosyltransferase II, beta	protein-coding	57	GC05P162930	4.55
662	MEOX2	mesenchyme homeobox 2	protein-coding	57	GC07M015617	4.55
663	MYL12A	myosin, light chain 12A, regulatory, non-sarcomeric	protein-coding	57	GC18P003238	4.55
664	NR1D2	nuclear receptor subfamily 1, group D, member 2	protein-coding	57	GC03P023961	4.55
665	SH3KBP1	SH3-domain kinase binding protein 1	protein-coding	57	GC0XM019552	4.55
666	TICAM1	toll-like receptor adaptor molecule 1	protein-coding	57	GC19M004815	4.55
667	CCNB3	cyclin B3	protein-coding	56	GC0XP049967	4.55
668	CLC	Charcot-Leyden crystal galectin	protein-coding	56	GC19M040221	4.55
669	CLPB	ClpB caseinolytic peptidase B homolog (E. coli)	protein-coding	56	GC11M072008	4.55
670	CNBP	CCHC-type zinc finger, nucleic acid binding protein	protein-coding	56	GC03M128886	4.55
671	HOXA9	homeobox A9	protein-coding	56	GC07M027254	4.55
672	LHX2	LIM homeobox 2	protein-coding	56	GC09P126763	4.55
673	SAP130	Sin3A-associated protein, 130kDa	protein-coding	56	GC02M128792	4.55
674	SIX5	SIX homeobox 5	protein-coding	56	GC19M046268	4.55
675	SLC26A8	solute carrier family 26 (anion exchanger), member 8	protein-coding	56	GC06M035911	4.55
676	SMEK1	SMEK homolog 1, suppressor of mek1 (Dictyostelium)	protein-coding	56	GC14M091923	4.55
677	STXBP5	syntaxin binding protein 5 (tomosyn)	protein-coding	56	GC06P147566	4.55
678	TNNC2	troponin C type 2 (fast)	protein-coding	56	GC20M044451	4.55
679	CCNT2	cyclin T2	protein-coding	55	GC02P135698	4.55
680	CCNY	cyclin Y	protein-coding	55	GC10P035576	4.55
681	CHD9	chromodomain helicase DNA binding protein 9	protein-coding	55	GC16P053041	4.55
682	CLK4	CDC-like kinase 4	protein-coding	55	GC05M178029	4.55
683	CREB3L4	cAMP responsive element binding protein 3-like 4	protein-coding	55	GC01P153940	4.55
684	DUSP13	dual specificity phosphatase 13	protein-coding	55	GC10M076854	4.55
685	HOXA2	homeobox A2	protein-coding	55	GC07M027106	4.55
686	HOXA7	homeobox A7	protein-coding	55	GC07M027193	4.55
687	HOXB5	homeobox B5	protein-coding	55	GC17M046668	4.55
688	HOXD4	homeobox D4	protein-coding	55	GC02P177034	4.55
689	HOXD3	homeobox D3	protein-coding	55	GC02P177001	4.55
690	KCNIP2	Kv channel interacting protein 2	protein-coding	55	GC10M103575	4.55
691	MYLIP	myosin regulatory light chain interacting protein	protein-coding	55	GC06P016129	4.55
692	NCAPD3	non-SMC condensin II complex, subunit D3	protein-coding	55	GC11M134022	4.55
693	NEUROG1	neurogenin 1	protein-coding	55	GC05M134897	4.55
694	PABPC3	poly(A) binding protein, cytoplasmic 3	protein-coding	55	GC13P025670	4.55
695	PPP4R1	protein phosphatase 4, regulatory subunit 1	protein-coding	55	GC18M009546	4.55
696	PRPSAP1	phosphoribosyl pyrophosphate synthetase-associated protein 1	protein-coding	55	GC17M074306	4.55
697	RAB32	RAB32, member RAS oncogene family	protein-coding	55	GC06P146906	4.55
698	VTCN1	V-set domain containing T cell activation inhibitor 1	protein-coding	55	GC01M117686	4.55
699	CBLC	Cbl proto-oncogene C, E3 ubiquitin protein ligase	protein-coding	54	GC19P045281	4.55
700	HIVEP3	human immunodeficiency virus type I enhancer binding protein 3	protein-coding	54	GC01M041985	4.55
701	KCNIP4	Kv channel interacting protein 4	protein-coding	54	GC04M020814	4.55
702	LUC7L3	LUC7-like 3 (S. cerevisiae)	protein-coding	54	GC17P048796	4.55
703	PABPC5	poly(A) binding protein, cytoplasmic 5	protein-coding	54	GC0XP090689	4.55
704	PKIB	protein kinase (cAMP-dependent, catalytic) inhibitor beta	protein-coding	54	GC06P122834	4.55
705	RAB3GAP2	RAB3 GTPase activating protein subunit 2 (non-catalytic)	protein-coding	54	GC01M220322	4.55
706	SMEK2	SMEK homolog 2, suppressor of mek1 (Dictyostelium)	protein-coding	54	GC02M055775	4.55
707	DMWD	dystrophia myotonica, WD repeat containing	protein-coding	53	GC19M046286	4.55
708	GNL1	guanine nucleotide binding protein-like 1	protein-coding	53	GC06M030509	4.55
709	HOXB9	homeobox B9	protein-coding	53	GC17M046694	4.55
710	HOXB4	homeobox B4	protein-coding	53	GC17M046652	4.55
711	HOXC11	homeobox C11	protein-coding	53	GC12P054366	4.55
712	HOXC4	homeobox C4	protein-coding	53	GC12P054410	4.55
713	HOXD8	homeobox D8	protein-coding	53	GC02P176994	4.55
714	KCNMB2	potassium large conductance calcium-activated channel, subfamily M, beta member 2	protein-coding	53	GC03P177990	4.55
715	NKRF	NFKB repressing factor	protein-coding	53	GC0XM118722	4.55
716	NPAS3	neuronal PAS domain protein 3	protein-coding	53	GC14P033408	4.55
717	PKIG	protein kinase (cAMP-dependent, catalytic) inhibitor gamma	protein-coding	53	GC20P043160	4.55
718	RAP1GAP2	RAP1 GTPase activating protein 2	protein-coding	53	GC17P002680	4.55
719	SPG21	spastic paraplegia 21 (autosomal recessive, Mast syndrome)	protein-coding	53	GC15M065255	4.55
720	STAP2	signal transducing adaptor family member 2	protein-coding	53	GC19M004324	4.55
721	TCF20	transcription factor 20 (AR1)	protein-coding	53	GC22M042556	4.55
722	USP44	ubiquitin specific peptidase 44	protein-coding	53	GC12M095910	4.55
723	ARHGAP35	Rho GTPase activating protein 35	protein-coding	52	GC19P047422	4.55
724	ATXN7L3	ataxin 7-like 3	protein-coding	52	GC17M042269	4.55
725	HOXA3	homeobox A3	protein-coding	52	GC07M027113	4.55
726	HOXA4	homeobox A4	protein-coding	52	GC07M027170	4.55
727	HOXB2	homeobox B2	protein-coding	52	GC17M046620	4.55
728	HOXD1	homeobox D1	protein-coding	52	GC02P177053	4.55
729	KCNIP1	Kv channel interacting protein 1	protein-coding	52	GC05P169780	4.55
730	NCAPG2	non-SMC condensin II complex, subunit G2	protein-coding	52	GC07M158424	4.55
731	NFKBIL1	nuclear factor of kappa light polypeptide gene enhancer in B-cells inhibitor-like 1	protein-coding	52	GC06P031514	4.55
732	NFRKB	nuclear factor related to kappaB binding protein	protein-coding	52	GC11M129733	4.55
733	PPP1R14C	protein phosphatase 1, regulatory (inhibitor) subunit 14C	protein-coding	52	GC06P150464	4.55
734	PRPSAP2	phosphoribosyl pyrophosphate synthetase-associated protein 2	protein-coding	52	GC17P018702	4.55
735	PURB	purine-rich element binding protein B	protein-coding	52	GC07M044882	4.55
736	USP48	ubiquitin specific peptidase 48	protein-coding	52	GC01M022004	4.55
737	WDR82	WD repeat domain 82	protein-coding	52	GC03M052265	4.55
738	DPM2	dolichyl-phosphate mannosyltransferase polypeptide 2, regulatory subunit	protein-coding	51	GC09M130697	4.55
739	ENY2	enhancer of yellow 2 homolog (Drosophila)	protein-coding	51	GC08P110346	4.55
740	FCGR2C	Fc fragment of IgG, low affinity IIc, receptor for (CD32) (gene/pseudogene)	protein-coding	51	GC01P161551	4.55
741	FCRL2	Fc receptor-like 2	protein-coding	51	GC01M157715	4.55
742	HOXB6	homeobox B6	protein-coding	51	GC17M046673	4.55
743	HOXB3	homeobox B3	protein-coding	51	GC17M046626	4.55
744	HOXC10	homeobox C10	protein-coding	51	GC12P054378	4.55
745	HOXD11	homeobox D11	protein-coding	51	GC02P176936	4.55
746	HOXD12	homeobox D12	protein-coding	51	GC02P176930	4.55
747	HOXD9	homeobox D9	protein-coding	51	GC02P176987	4.55
748	NCAPH2	non-SMC condensin II complex, subunit H2	protein-coding	51	GC22P050946	4.55
749	NPAS1	neuronal PAS domain protein 1	protein-coding	51	GC19P047523	4.55
750	PAK1IP1	PAK1 interacting protein 1	protein-coding	51	GC06P010694	4.55
751	PPP6R3	protein phosphatase 6, regulatory subunit 3	protein-coding	51	GC11P068229	4.55
752	TFPT	TCF3 (E2A) fusion partner (in childhood Leukemia)	protein-coding	51	GC19M054610	4.55
753	UBLCP1	ubiquitin-like domain containing CTD phosphatase 1	protein-coding	51	GC05P158690	4.55
754	VPRBP	Vpr (HIV-1) binding protein	protein-coding	51	GC03M051433	4.55
755	ZMAT3	zinc finger, matrin-type 3	protein-coding	51	GC03M178735	4.55
756	ACKR3	atypical chemokine receptor 3	protein-coding	50	GC02P237477	4.55
757	AHRR	aryl-hydrocarbon receptor repressor	protein-coding	50	GC05P000291	4.55
758	ANKLE2	ankyrin repeat and LEM domain containing 2	protein-coding	50	GC12M133302	4.55
759	BEX2	brain expressed X-linked 2	protein-coding	50	GC0XM102564	4.55
760	CNPY2	canopy FGF signaling regulator 2	protein-coding	50	GC12M056704	4.55
761	CREBL2	cAMP responsive element binding protein-like 2	protein-coding	50	GC12P012764	4.55
762	DBF4B	DBF4 zinc finger B	protein-coding	50	GC17P042785	4.55
763	ESRP1	epithelial splicing regulatory protein 1	protein-coding	50	GC08P095653	4.55
764	HECA	headcase homolog (Drosophila)	protein-coding	50	GC06P139497	4.55
765	HOXC5	homeobox C5	protein-coding	50	GC12P054471	4.55
766	HOXC9	homeobox C9	protein-coding	50	GC12P054388	4.55
767	MEX3B	mex-3 RNA binding family member B	protein-coding	50	GC15M082334	4.55
768	OTUB2	OTU deubiquitinase, ubiquitin aldehyde binding 2	protein-coding	50	GC14P094492	4.55
769	PDZD3	PDZ domain containing 3	protein-coding	50	GC11P119056	4.55
770	PPP4R2	protein phosphatase 4, regulatory subunit 2	protein-coding	50	GC03P073045	4.55
771	PPP6R1	protein phosphatase 6, regulatory subunit 1	protein-coding	50	GC19M055742	4.55
772	PPP6R2	protein phosphatase 6, regulatory subunit 2	protein-coding	50	GC22P050782	4.55
773	ZNF593	zinc finger protein 593	protein-coding	50	GC01P026496	4.55
774	ESF1	ESF1, nucleolar pre-rRNA processing protein, homolog (S. cerevisiae)	protein-coding	49	GC20M013643	4.55
775	ESRP2	epithelial splicing regulatory protein 2	protein-coding	49	GC16M068263	4.55
776	HOXA6	homeobox A6	protein-coding	49	GC07M027185	4.55
777	HOXC6	homeobox C6	protein-coding	49	GC12P054384	4.55
778	RGS7BP	regulator of G-protein signaling 7 binding protein	protein-coding	49	GC05P063802	4.55
779	SCAPER	S-phase cyclin A-associated protein in the ER	protein-coding	49	GC15M076640	4.55
780	SLX4	SLX4 structure-specific endonuclease subunit	protein-coding	49	GC16M003632	4.55
781	ANKRD28	ankyrin repeat domain 28	protein-coding	48	GC03M015708	4.55
782	CCDC40	coiled-coil domain containing 40	protein-coding	48	GC17P078010	4.55
783	MACROD1	MACRO domain containing 1	protein-coding	48	GC11M063767	4.55
784	THSD4	thrombospondin, type I, domain containing 4	protein-coding	48	GC15P071389	4.55
785	ZMYND19	zinc finger, MYND-type containing 19	protein-coding	48	GC09M140476	4.55
786	ANKRD44	ankyrin repeat domain 44	protein-coding	47	GC02M197832	4.55
787	ANKRD52	ankyrin repeat domain 52	protein-coding	47	GC12M056631	4.55
788	HOXC12	homeobox C12	protein-coding	47	GC12P054358	4.55
789	INO80D	INO80 complex subunit D	protein-coding	47	GC02M206858	4.55
790	MEX3D	mex-3 RNA binding family member D	protein-coding	47	GC19M001554	4.55
791	NPW	neuropeptide W	protein-coding	47	GC16P002059	4.55
792	PPP4R4	protein phosphatase 4, regulatory subunit 4	protein-coding	47	GC14P094640	4.55
793	TXNDC2	thioredoxin domain containing 2 (spermatozoa)	protein-coding	47	GC18P009875	4.55
794	PIK3R6	phosphoinositide-3-kinase, regulatory subunit 6	protein-coding	46	GC17M008706	4.55
795	TCEB3B	transcription elongation factor B polypeptide 3B (elongin A2)	protein-coding	46	GC18M044558	4.55
796	INO80E	INO80 complex subunit E	protein-coding	45	GC16P030007	4.55
797	SMPX	small muscle protein, X-linked	protein-coding	45	GC0XM021634	4.55
798	ZC3H8	zinc finger CCCH-type containing 8	protein-coding	45	GC02M112973	4.55
799	AKAP14	A kinase (PRKA) anchor protein 14	protein-coding	44	GC0XP119029	4.55
800	CCDC39	coiled-coil domain containing 39	protein-coding	44	GC03M180320	4.55
801	CCDC65	coiled-coil domain containing 65	protein-coding	44	GC12P049297	4.55
802	FIGLA	folliculogenesis specific basic helix-loop-helix	protein-coding	44	GC02M071004	4.55
803	GPER1	G protein-coupled estrogen receptor 1	protein-coding	44	GC07P001122	4.55
804	IQCH	IQ motif containing H	protein-coding	44	GC15P067547	4.55
805	KMT2E	lysine (K)-specific methyltransferase 2E	protein-coding	43	GC07P104655	4.55
806	NNAT	neuronatin	protein-coding	43	GC20P036149	4.55
807	VWCE	von Willebrand factor C and EGF domains	protein-coding	43	GC11M061025	4.55
808	TCEB3C	transcription elongation factor B polypeptide 3C (elongin A3)	protein-coding	42	GC18M044554	4.55
809	PPP4R1L	protein phosphatase 4, regulatory subunit 1-like	protein-coding	41	GC20M056806	4.55
810	DPH7	diphthamide biosynthesis 7	protein-coding	40	GC09M140450	4.55
811	CACTIN	cactin, spliceosome C complex subunit	protein-coding	38	GC19M003610	4.55
812	MEX3A	mex-3 RNA binding family member A	protein-coding	38	GC01M156041	4.55
813	ENDOV	endonuclease V	protein-coding	37	GC17P078389	4.55
814	ZFP41	ZFP41 zinc finger protein	protein-coding	37	GC08P144331	4.55
815	DRC1	dynein regulatory complex subunit 1 homolog (Chlamydomonas)	protein-coding	36	GC02P026626	4.55
816	PIRT	phosphoinositide-interacting regulator of transient receptor potential channels	protein-coding	35	GC17M010725	4.55
817	RESP18	regulated endocrine-specific protein 18	protein-coding	35	GC02M220192	4.55
818	SMDT1	single-pass membrane protein with aspartate-rich tail 1	protein-coding	34	GC22P042476	4.55
819	POU5F2	POU domain class 5, transcription factor 2	protein-coding	32	GC05M093102	4.55
820	TCEB3CL	transcription elongation factor B polypeptide 3C-like	protein-coding	30	GC18M044548	4.55

## Sheet: Ion channel
No.	Symbol	Description	Category	GIFtS	GC id	Score
1	HCN2	hyperpolarization activated cyclic nucleotide-gated potassium channel 2	protein-coding	67	GC19P000589	9.04
2	TRPV1	transient receptor potential cation channel, subfamily V, member 1	protein-coding	70	GC17M003471	8.25
3	PKD2	polycystic kidney disease 2 (autosomal dominant)	protein-coding	69	GC04P088929	7.95
4	HVCN1	hydrogen voltage-gated channel 1	protein-coding	50	GC12M111086	7.85
5	PKD2L1	polycystic kidney disease 2-like 1	protein-coding	62	GC10M102047	7.78
6	SCN5A	sodium channel, voltage-gated, type V, alpha subunit	protein-coding	67	GC03M038589	7.72
7	ANO6	anoctamin 6	protein-coding	54	GC12P045609	7.72
8	RYR2	ryanodine receptor 2 (cardiac)	protein-coding	67	GC01P237205	7.69
9	TRPM5	transient receptor potential cation channel, subfamily M, member 5	protein-coding	55	GC11M002425	7.66
10	KCNQ1	potassium voltage-gated channel, KQT-like subfamily, member 1	protein-coding	73	GC11P002466	7.65
11	KCNA5	potassium voltage-gated channel, shaker-related subfamily, member 5	protein-coding	64	GC12P005153	7.59
12	HTR3A	5-hydroxytryptamine (serotonin) receptor 3A, ionotropic	protein-coding	68	GC11P113879	7.52
13	CALHM1	calcium homeostasis modulator 1	protein-coding	45	GC10M105213	7.50
15	HCN4	hyperpolarization activated cyclic nucleotide-gated potassium channel 4	protein-coding	67	GC15M073612	7.49
14	HCN1	hyperpolarization activated cyclic nucleotide-gated potassium channel 1	protein-coding	65	GC05M045260	7.49
17	CACNA1C	calcium channel, voltage-dependent, L type, alpha 1C subunit	protein-coding	68	GC12P002032	7.48
16	RYR3	ryanodine receptor 3	protein-coding	60	GC15P033603	7.48
20	CHRNA4	cholinergic receptor, nicotinic, alpha 4 (neuronal)	protein-coding	68	GC20M061974	7.46
18	CACNA1D	calcium channel, voltage-dependent, L type, alpha 1D subunit	protein-coding	64	GC03P053504	7.46
19	CNGB1	cyclic nucleotide gated channel beta 1	protein-coding	64	GC16M057916	7.46
23	TRPM7	transient receptor potential cation channel, subfamily M, member 7	protein-coding	66	GC15M050852	7.45
22	TRPM6	transient receptor potential cation channel, subfamily M, member 6	protein-coding	65	GC09M077337	7.45
21	HTR3B	5-hydroxytryptamine (serotonin) receptor 3B, ionotropic	protein-coding	63	GC11P113775	7.45
24	CACNA1G	calcium channel, voltage-dependent, T type, alpha 1G subunit	protein-coding	70	GC17P048639	7.43
25	CACNA1I	calcium channel, voltage-dependent, T type, alpha 1I subunit	protein-coding	65	GC22P039966	7.43
26	KCNA2	potassium voltage-gated channel, shaker-related subfamily, member 2	protein-coding	62	GC01M111137	7.43
27	KCNA3	potassium voltage-gated channel, shaker-related subfamily, member 3	protein-coding	63	GC01M111214	7.42
28	CACNA1S	calcium channel, voltage-dependent, L type, alpha 1S subunit	protein-coding	71	GC01M201008	7.41
29	TRPM2	transient receptor potential cation channel, subfamily M, member 2	protein-coding	64	GC21P045770	7.41
30	CAMK2D	calcium/calmodulin-dependent protein kinase II delta	protein-coding	70	GC04M114372	7.40
31	KCNA10	potassium voltage-gated channel, shaker-related subfamily, member 10	protein-coding	57	GC01M111059	7.40
32	CACNA1H	calcium channel, voltage-dependent, T type, alpha 1H subunit	protein-coding	66	GC16P001203	7.39
33	SCN9A	sodium channel, voltage-gated, type IX, alpha subunit	protein-coding	64	GC02M167051	7.37
34	P2RX2	purinergic receptor P2X, ligand-gated ion channel, 2	protein-coding	63	GC12P133195	7.37
36	KCNC4	potassium voltage-gated channel, Shaw-related subfamily, member 4	protein-coding	65	GC01P110753	7.36
35	KCNB1	potassium voltage-gated channel, Shab-related subfamily, member 1	protein-coding	62	GC20M047984	7.36
39	KCNA1	potassium voltage-gated channel, shaker-related subfamily, member 1 (episodic ataxia with myokymia)	protein-coding	65	GC12P005019	7.34
40	KCNA4	potassium voltage-gated channel, shaker-related subfamily, member 4	protein-coding	64	GC11M030031	7.34
38	CHRNB2	cholinergic receptor, nicotinic, beta 2 (neuronal)	protein-coding	63	GC01P154540	7.34
37	KCNS3	potassium voltage-gated channel, delayed-rectifier, subfamily S, member 3	protein-coding	59	GC02P018059	7.34
41	NALCN	sodium leak channel, non-selective	protein-coding	55	GC13M101706	7.34
43	GRIN2B	glutamate receptor, ionotropic, N-methyl D-aspartate 2B	protein-coding	68	GC12M013714	7.32
45	CACNA1B	calcium channel, voltage-dependent, N type, alpha 1B subunit	protein-coding	68	GC09P140772	7.32
42	CACNA1A	calcium channel, voltage-dependent, P/Q type, alpha 1A subunit	protein-coding	67	GC19M013317	7.32
44	CACNA1E	calcium channel, voltage-dependent, R type, alpha 1E subunit	protein-coding	64	GC01P181382	7.32
49	SCN4A	sodium channel, voltage-gated, type IV, alpha subunit	protein-coding	66	GC17M062015	7.31
48	SCN10A	sodium channel, voltage-gated, type X, alpha subunit	protein-coding	58	GC03M038713	7.31
46	KCNC2	potassium voltage-gated channel, Shaw-related subfamily, member 2	protein-coding	56	GC12M075433	7.31
47	SCN11A	sodium channel, voltage-gated, type XI, alpha subunit	protein-coding	55	GC03M038862	7.31
57	GRIN1	glutamate receptor, ionotropic, N-methyl D-aspartate 1	protein-coding	71	GC09P140032	7.28
55	P2RX7	purinergic receptor P2X, ligand-gated ion channel, 7	protein-coding	66	GC12P121570	7.28
56	CHRNB1	cholinergic receptor, nicotinic, beta 1 (muscle)	protein-coding	65	GC17P007348	7.28
58	KCNK3	potassium channel, subfamily K, member 3	protein-coding	65	GC02P026827	7.28
59	P2RX1	purinergic receptor P2X, ligand-gated ion channel, 1	protein-coding	65	GC17M003799	7.28
52	KCNC1	potassium voltage-gated channel, Shaw-related subfamily, member 1	protein-coding	63	GC11P017756	7.28
50	KCNA6	potassium voltage-gated channel, shaker-related subfamily, member 6	protein-coding	62	GC12P004918	7.28
51	KCNB2	potassium voltage-gated channel, Shab-related subfamily, member 2	protein-coding	62	GC08P073499	7.28
53	KCNC3	potassium voltage-gated channel, Shaw-related subfamily, member 3	protein-coding	62	GC19M050815	7.28
54	SCN7A	sodium channel, voltage-gated, type VII, alpha subunit	protein-coding	54	GC02M167225	7.28
60	CHRNA7	cholinergic receptor, nicotinic, alpha 7 (neuronal)	protein-coding	63	GC15P032322	7.26
62	CHRNA9	cholinergic receptor, nicotinic, alpha 9 (neuronal)	protein-coding	62	GC04P040337	7.26
63	GRIN3B	glutamate receptor, ionotropic, N-methyl-D-aspartate 3B	protein-coding	62	GC19P001000	7.26
64	KCNS1	potassium voltage-gated channel, delayed-rectifier, subfamily S, member 1	protein-coding	56	GC20M043720	7.26
61	CHRNA10	cholinergic receptor, nicotinic, alpha 10 (neuronal)	protein-coding	54	GC11M003699	7.26
65	CACNA1F	calcium channel, voltage-dependent, L type, alpha 1F subunit	protein-coding	65	GC0XM049061	7.22
66	HCN3	hyperpolarization activated cyclic nucleotide-gated potassium channel 3	protein-coding	58	GC01P155247	7.22
77	GRIN2A	glutamate receptor, ionotropic, N-methyl D-aspartate 2A	protein-coding	72	GC16M009762	7.20
72	GLRA2	glycine receptor, alpha 2	protein-coding	68	GC0XP014457	7.20
74	GLRB	glycine receptor, beta	protein-coding	68	GC04P157997	7.20
69	CHRNA5	cholinergic receptor, nicotinic, alpha 5 (neuronal)	protein-coding	67	GC15P078857	7.20
73	GLRA1	glycine receptor, alpha 1	protein-coding	67	GC05M151182	7.20
67	CHRNA1	cholinergic receptor, nicotinic, alpha 1 (muscle)	protein-coding	66	GC02M175612	7.20
68	CHRNA3	cholinergic receptor, nicotinic, alpha 3 (neuronal)	protein-coding	65	GC15M078885	7.20
71	CHRNB4	cholinergic receptor, nicotinic, beta 4 (neuronal)	protein-coding	64	GC15M078916	7.20
70	CHRND	cholinergic receptor, nicotinic, delta (muscle)	protein-coding	63	GC02P233390	7.20
76	GLRA3	glycine receptor, alpha 3	protein-coding	62	GC04M175558	7.20
75	GLRA4	glycine receptor, alpha 4	protein-coding	46	GC0XM102962	7.20
79	SCN3A	sodium channel, voltage-gated, type III, alpha subunit	protein-coding	65	GC02M165908	7.19
81	SCN1A	sodium channel, voltage-gated, type I, alpha subunit	protein-coding	64	GC02M166809	7.19
82	SCN8A	sodium channel, voltage gated, type VIII, alpha subunit	protein-coding	62	GC12P051987	7.19
80	SCN2A	sodium channel, voltage-gated, type II, alpha subunit	protein-coding	60	GC02P166095	7.19
78	KCNA7	potassium voltage-gated channel, shaker-related subfamily, member 7	protein-coding	55	GC19M049570	7.19
85	HTR3E	5-hydroxytryptamine (serotonin) receptor 3E, ionotropic	protein-coding	56	GC03P183814	7.18
83	HTR3C	5-hydroxytryptamine (serotonin) receptor 3C, ionotropic	protein-coding	55	GC03P183770	7.18
84	HTR3D	5-hydroxytryptamine (serotonin) receptor 3D, ionotropic	protein-coding	50	GC03P183749	7.18
86	GRIN3A	glutamate receptor, ionotropic, N-methyl-D-aspartate 3A	protein-coding	61	GC09M104331	7.16
87	KCNS2	potassium voltage-gated channel, delayed-rectifier, subfamily S, member 2	protein-coding	54	GC08P099439	7.16
88	P2RX4	purinergic receptor P2X, ligand-gated ion channel, 4	protein-coding	66	GC12P121647	7.14
91	CLCN7	chloride channel, voltage-sensitive 7	protein-coding	66	GC16M001494	7.13
93	PKD1	polycystic kidney disease 1 (autosomal dominant)	protein-coding	66	GC16M002138	7.13
89	CHRNG	cholinergic receptor, nicotinic, gamma (muscle)	protein-coding	63	GC02P233404	7.13
90	CHRNB3	cholinergic receptor, nicotinic, beta 3 (neuronal)	protein-coding	63	GC08P042552	7.13
94	TRPM3	transient receptor potential cation channel, subfamily M, member 3	protein-coding	61	GC09M073149	7.13
92	P2RX6	purinergic receptor P2X, ligand-gated ion channel, 6	protein-coding	59	GC22P021364	7.13
95	NRXN1	neurexin 1	protein-coding	67	GC02M050145	7.09
106	GRIA2	glutamate receptor, ionotropic, AMPA 2	protein-coding	74	GC04P158141	7.02
101	GRIN2C	glutamate receptor, ionotropic, N-methyl D-aspartate 2C	protein-coding	72	GC17M072839	7.02
105	GRIA3	glutamate receptor, ionotropic, AMPA 3	protein-coding	72	GC0XP122318	7.02
96	CHRNA2	cholinergic receptor, nicotinic, alpha 2 (neuronal)	protein-coding	68	GC08M027317	7.02
107	GRIA4	glutamate receptor, ionotropic, AMPA 4	protein-coding	65	GC11P105514	7.02
98	CHRNE	cholinergic receptor, nicotinic, epsilon (muscle)	protein-coding	64	GC17M004801	7.02
102	P2RX3	purinergic receptor P2X, ligand-gated ion channel, 3	protein-coding	61	GC11P057105	7.02
97	CHRNA6	cholinergic receptor, nicotinic, alpha 6 (neuronal)	protein-coding	59	GC08M042625	7.02
103	P2RX5	purinergic receptor P2X, ligand-gated ion channel, 5	protein-coding	53	GC17M003575	7.02
104	PIEZO1	piezo-type mechanosensitive ion channel component 1	protein-coding	47	GC16M088781	7.02
100	GPR89B	G protein-coupled receptor 89B	protein-coding	46	GC01P147400	7.02
99	GPR89A	G protein-coupled receptor 89A	protein-coding	45	GC01M145764	7.02
110	CALM1	calmodulin 1 (phosphorylase kinase, delta)	protein-coding	69	GC14P090863	6.94
108	CALM2	calmodulin 2 (phosphorylase kinase, delta)	protein-coding	66	GC02M047387	6.94
109	CALM3	calmodulin 3 (phosphorylase kinase, delta)	protein-coding	65	GC19P047105	6.94
111	ZACN	zinc activated ligand-gated ion channel	protein-coding	46	GC17P074075	6.94
115	GRIK3	glutamate receptor, ionotropic, kainate 3	protein-coding	66	GC01M037261	6.87
114	GRIN2D	glutamate receptor, ionotropic, N-methyl D-aspartate 2D	protein-coding	65	GC19P048898	6.87
113	ARRB1	arrestin, beta 1	protein-coding	63	GC11M074976	6.87
112	ANK3	ankyrin 3, node of Ranvier (ankyrin G)	protein-coding	62	GC10M061788	6.87
116	NOX1	NADPH oxidase 1	protein-coding	61	GC0XM100098	6.87
117	PKD1L2	polycystic kidney disease 1-like 2	protein-coding	54	GC16M081135	6.87
118	ADRA2C	adrenoceptor alpha 2C	protein-coding	67	GC04P003804	5.90
120	PRKAR2A	protein kinase, cAMP-dependent, regulatory, type II, alpha	protein-coding	67	GC03M048782	5.90
119	AKAP7	A kinase (PRKA) anchor protein 7	protein-coding	63	GC06P131508	5.90
122	SGK1	serum/glucocorticoid regulated kinase 1	protein-coding	71	GC06M134490	5.77
121	SGK3	serum/glucocorticoid regulated kinase family, member 3	protein-coding	62	GC08P067624	5.77
124	KCND3	potassium voltage-gated channel, Shal-related subfamily, member 3	protein-coding	66	GC01M112313	5.72
123	ASIC1	acid-sensing (proton-gated) ion channel 1	protein-coding	53	GC12P050452	5.72
125	PRKCE	protein kinase C, epsilon	protein-coding	72	GC02P045790	5.66
127	CNGA3	cyclic nucleotide gated channel alpha 3	protein-coding	62	GC02P098962	5.65
126	ASIC2	acid-sensing (proton-gated) ion channel 2	protein-coding	52	GC17M031341	5.65
131	PTK2B	protein tyrosine kinase 2 beta	protein-coding	73	GC08P027224	5.62
130	PPP5C	protein phosphatase 5, catalytic subunit	protein-coding	66	GC19P046850	5.62
128	CLIC4	chloride intracellular channel 4	protein-coding	61	GC01P025071	5.62
129	PACS2	phosphofurin acidic cluster sorting protein 2	protein-coding	53	GC14P105767	5.62
132	CLIC5	chloride intracellular channel 5	protein-coding	56	GC06M045848	5.60
133	KCNE2	potassium voltage-gated channel, Isk-related family, member 2	protein-coding	63	GC21P035736	5.56
134	PANX1	pannexin 1	protein-coding	62	GC11P093862	5.56
137	RYR1	ryanodine receptor 1 (skeletal)	protein-coding	70	GC19P038924	5.55
135	KCNMA1	potassium large conductance calcium-activated channel, subfamily M, alpha member 1	protein-coding	67	GC10M078629	5.55
138	TRPC1	transient receptor potential cation channel, subfamily C, member 1	protein-coding	61	GC03P142440	5.55
136	KCNV1	potassium channel, subfamily V, member 1	protein-coding	55	GC08M111048	5.55
139	SGK2	serum/glucocorticoid regulated kinase 2	protein-coding	60	GC20P042187	5.54
141	KCNIP3	Kv channel interacting protein 3, calsenilin	protein-coding	60	GC02P095963	5.50
140	KCNIP1	Kv channel interacting protein 1	protein-coding	52	GC05P169780	5.50
142	KCNH2	potassium voltage-gated channel, subfamily H (eag-related), member 2	protein-coding	70	GC07M150642	5.45
144	NEDD4L	neural precursor cell expressed, developmentally down-regulated 4-like, E3 ubiquitin protein ligase	protein-coding	66	GC18P055711	5.45
143	KCNU1	potassium channel, subfamily U, member 1	protein-coding	50	GC08P036641	5.45
148	ITPR1	inositol 1,4,5-trisphosphate receptor, type 1	protein-coding	71	GC03P004486	5.42
151	KCNJ11	potassium inwardly-rectifying channel, subfamily J, member 11	protein-coding	66	GC11M017406	5.42
149	ITPR2	inositol 1,4,5-trisphosphate receptor, type 2	protein-coding	65	GC12M026390	5.42
150	KCND2	potassium voltage-gated channel, Shal-related subfamily, member 2	protein-coding	64	GC07P119913	5.42
147	CLCN3	chloride channel, voltage-sensitive 3	protein-coding	63	GC04P170541	5.42
146	CATSPER3	cation channel, sperm associated 3	protein-coding	51	GC05P134331	5.42
145	CATSPER4	cation channel, sperm associated 4	protein-coding	48	GC01P026517	5.42
152	CASQ2	calsequestrin 2 (cardiac muscle)	protein-coding	65	GC01M116242	5.41
153	CLIC6	chloride intracellular channel 6	protein-coding	54	GC21P036041	5.41
154	PLLP	plasmolipin	protein-coding	50	GC16M057290	5.41
155	CLIC1	chloride intracellular channel 1	protein-coding	60	GC06M031698	5.37
164	SIGMAR1	sigma non-opioid intracellular receptor 1	protein-coding	60	GC09M034634	5.37
156	CLIC2	chloride intracellular channel 2	protein-coding	57	GC0XM154505	5.37
163	KCNT1	potassium channel, subfamily T, member 1	protein-coding	54	GC09P138594	5.37
165	TMEM38B	transmembrane protein 38B	protein-coding	54	GC09P108456	5.37
166	TMEM38A	transmembrane protein 38A	protein-coding	46	GC19P016771	5.37
171	ITPR3	inositol 1,4,5-trisphosphate receptor, type 3	protein-coding	68	GC06P033588	5.32
179	KCNQ2	potassium voltage-gated channel, KQT-like subfamily, member 2	protein-coding	68	GC20M062038	5.32
177	KCNQ3	potassium voltage-gated channel, KQT-like subfamily, member 3	protein-coding	67	GC08M133210	5.32
182	TRPC6	transient receptor potential cation channel, subfamily C, member 6	protein-coding	67	GC11M101322	5.32
170	CNGA1	cyclic nucleotide gated channel alpha 1	protein-coding	66	GC04M047853	5.32
167	CAV3	caveolin 3	protein-coding	63	GC03P008775	5.32
174	KCNH7	potassium voltage-gated channel, subfamily H (eag-related), member 7	protein-coding	63	GC02M163191	5.32
181	SCN3B	sodium channel, voltage-gated, type III, beta subunit	protein-coding	63	GC11M123500	5.32
175	KCNK2	potassium channel, subfamily K, member 2	protein-coding	62	GC01P215178	5.32
178	KCNQ4	potassium voltage-gated channel, KQT-like subfamily, member 4	protein-coding	62	GC01P041249	5.32
176	KCNQ5	potassium voltage-gated channel, KQT-like subfamily, member 5	protein-coding	59	GC06P073331	5.32
173	KCNG1	potassium voltage-gated channel, subfamily G, member 1	protein-coding	58	GC20M049621	5.32
180	SCN4B	sodium channel, voltage-gated, type IV, beta subunit	protein-coding	56	GC11M118004	5.32
172	KCNE1L	KCNE1-like	protein-coding	53	GC0XM108866	5.32
168	CNGA2	cyclic nucleotide gated channel alpha 2	protein-coding	52	GC0XP150904	5.32
169	CNGA4	cyclic nucleotide gated channel alpha 4	protein-coding	50	GC11P006255	5.32
184	GABRB2	gamma-aminobutyric acid (GABA) A receptor, beta 2	protein-coding	68	GC05M160715	5.27
190	TRPV2	transient receptor potential cation channel, subfamily V, member 2	protein-coding	61	GC17P016318	5.27
185	KCND1	potassium voltage-gated channel, Shal-related subfamily, member 1	protein-coding	60	GC0XM048818	5.27
187	KCNK4	potassium channel, subfamily K, member 4	protein-coding	60	GC11P064058	5.27
186	KCNIP2	Kv channel interacting protein 2	protein-coding	55	GC10M103575	5.27
183	CATSPER2	cation channel, sperm associated 2	protein-coding	54	GC15M043920	5.27
189	TPCN1	two pore segment channel 1	protein-coding	54	GC12P113660	5.27
188	KCNK16	potassium channel, subfamily K, member 16	protein-coding	52	GC06M039282	5.27
192	NOS1	nitric oxide synthase 1 (neuronal)	protein-coding	71	GC12M117636	5.16
191	AOC1	amine oxidase, copper containing 1	protein-coding	45	GC07P150523	5.16
194	AQP1	aquaporin 1 (Colton blood group)	protein-coding	71	GC07P030894	5.15
201	FKBP1A	FK506 binding protein 1A, 12kDa	protein-coding	70	GC20M001349	5.15
203	GABRB1	gamma-aminobutyric acid (GABA) A receptor, beta 1	protein-coding	69	GC04P046949	5.15
210	TRPC4	transient receptor potential cation channel, subfamily C, member 4	protein-coding	66	GC13M038210	5.15
215	TRPV4	transient receptor potential cation channel, subfamily V, member 4	protein-coding	66	GC12M110220	5.15
199	CLCN5	chloride channel, voltage-sensitive 5	protein-coding	65	GC0XP049687	5.15
205	KCNN2	potassium intermediate/small conductance calcium-activated channel, subfamily N, member 2	protein-coding	65	GC05P113725	5.15
209	TRPC3	transient receptor potential cation channel, subfamily C, member 3	protein-coding	64	GC04M122800	5.15
193	ABCC9	ATP-binding cassette, sub-family C (CFTR/MRP), member 9	protein-coding	63	GC12M021950	5.15
208	TRPA1	transient receptor potential cation channel, subfamily A, member 1	protein-coding	63	GC08M072932	5.15
197	CLCA3P	chloride channel accessory 3, pseudogene	pseudogene	36	GC01P087099	5.15
211	TRPC5	transient receptor potential cation channel, subfamily C, member 5	protein-coding	63	GC0XM111017	5.15
198	CLCN1	chloride channel, voltage-sensitive 1	protein-coding	62	GC07P143013	5.15
200	CLCN4	chloride channel, voltage-sensitive 4	protein-coding	62	GC0XP010085	5.15
212	TRPM1	transient receptor potential cation channel, subfamily M, member 1	protein-coding	61	GC15M031293	5.15
213	TRPM4	transient receptor potential cation channel, subfamily M, member 4	protein-coding	60	GC19P049661	5.15
214	TRPV3	transient receptor potential cation channel, subfamily V, member 3	protein-coding	60	GC17M003413	5.15
196	CATSPER1	cation channel, sperm associated 1	protein-coding	56	GC11M065784	5.15
204	KCNF1	potassium voltage-gated channel, subfamily F, member 1	protein-coding	56	GC02P011052	5.15
207	TPCN2	two pore segment channel 2	protein-coding	56	GC11P068816	5.15
206	KCNMB2	potassium large conductance calcium-activated channel, subfamily M, beta member 2	protein-coding	53	GC03P177990	5.15
202	FKBP1B	FK506 binding protein 1B, 12.6 kDa	protein-coding	50	GC02P024272	5.15
195	ASIC5	acid-sensing (proton-gated) ion channel family member 5	protein-coding	40	GC04M156751	5.15
219	CASK	calcium/calmodulin-dependent serine protein kinase (MAGUK family)	protein-coding	73	GC0XM041374	5.12
232	HTR2C	5-hydroxytryptamine (serotonin) receptor 2C, G protein-coupled	protein-coding	73	GC0XP113818	5.12
221	CFTR	cystic fibrosis transmembrane conductance regulator (ATP-binding cassette sub-family C, member 7)	protein-coding	72	GC07P117119	5.12
241	SCNN1A	sodium channel, non-voltage-gated 1 alpha subunit	protein-coding	68	GC12M006456	5.12
243	SCNN1B	sodium channel, non-voltage-gated 1, beta subunit	protein-coding	68	GC16P023221	5.12
240	SCNN1D	sodium channel, non-voltage-gated 1, delta subunit	protein-coding	67	GC01P001215	5.12
216	ARRB2	arrestin, beta 2	protein-coding	65	GC17P004613	5.12
242	SCNN1G	sodium channel, non-voltage-gated 1, gamma subunit	protein-coding	65	GC16P023101	5.12
238	PDZK1	PDZ domain containing 1	protein-coding	62	GC01P145726	5.12
233	IL16	interleukin 16	protein-coding	61	GC15P081489	5.12
220	CASQ1	calsequestrin 1 (fast-twitch, skeletal muscle)	protein-coding	57	GC01P160160	5.12
246	TMC6	transmembrane channel-like 6	protein-coding	56	GC17M076108	5.12
224	CRISP2	cysteine-rich secretory protein 2	protein-coding	55	GC06M049706	5.12
225	DLGAP4	discs, large (Drosophila) homolog-associated protein 4	protein-coding	55	GC20P034894	5.12
239	PPP1R9B	protein phosphatase 1, regulatory subunit 9B	protein-coding	55	GC17M048211	5.12
226	DLGAP2	discs, large (Drosophila) homolog-associated protein 2	protein-coding	54	GC08P001436	5.12
252	TMC8	transmembrane channel-like 8	protein-coding	54	GC17P076126	5.12
222	CLCC1	chloride channel CLIC-like 1	protein-coding	53	GC01M109472	5.12
223	CLIC3	chloride intracellular channel 3	protein-coding	53	GC09M139889	5.12
236	KLHL3	kelch-like family member 3	protein-coding	53	GC05M136953	5.12
234	IPPK	inositol 1,3,4,5,6-pentakisphosphate 2-kinase	protein-coding	52	GC09M095375	5.12
235	JPH2	junctophilin 2	protein-coding	51	GC20M042740	5.12
227	DLGAP3	discs, large (Drosophila) homolog-associated protein 3	protein-coding	50	GC01M035331	5.12
244	TAS2R4	taste receptor, type 2, member 4	protein-coding	50	GC07P141479	5.12
253	TMC1	transmembrane channel-like 1	protein-coding	49	GC09P075137	5.12
228	ENKUR	enkurin, TRPC channel interacting protein	protein-coding	48	GC10M025311	5.12
247	TMC5	transmembrane channel-like 5	protein-coding	48	GC16P019422	5.12
249	TMC7	transmembrane channel-like 7	protein-coding	48	GC16P018995	5.12
250	TMC4	transmembrane channel-like 4	protein-coding	48	GC19M054663	5.12
251	TMC2	transmembrane channel-like 2	protein-coding	48	GC20P002517	5.12
218	CALHM2	calcium homeostasis modulator 2	protein-coding	46	GC10M105206	5.12
248	TMC3	transmembrane channel-like 3	protein-coding	45	GC15M081624	5.12
217	CALHM3	calcium homeostasis modulator 3	protein-coding	43	GC10M105223	5.12
237	NNAT	neuronatin	protein-coding	43	GC20P036149	5.12
230	FAM26E	family with sequence similarity 26, member E	protein-coding	42	GC06P116833	5.12
245	TAS2R43	taste receptor, type 2, member 43	protein-coding	42	GC12M011243	5.12
231	FAM26F	family with sequence similarity 26, member F	protein-coding	40	GC06P116782	5.12
229	FAM26D	family with sequence similarity 26, member D	protein-coding	35	GC06P116851	5.12
259	SRI	sorcin	protein-coding	60	GC07M087834	5.06
255	CACNA2D4	calcium channel, voltage-dependent, alpha 2/delta subunit 4	protein-coding	56	GC12M001901	5.06
256	KCNIP4	Kv channel interacting protein 4	protein-coding	54	GC04M020814	5.06
260	STX1B	syntaxin 1B	protein-coding	54	GC16M031000	5.06
254	ASIC4	acid-sensing (proton-gated) ion channel family member 4	protein-coding	50	GC02P220378	5.06
257	PKD2L2	polycystic kidney disease 2-like 2	protein-coding	50	GC05P137225	5.06
258	PKDREJ	polycystin (PKD) family receptor for egg jelly	protein-coding	47	GC22M046651	5.06
261	SLC24A2	solute carrier family 24 (sodium/potassium/calcium exchanger), member 2	protein-coding	52	GC09M019507	5.04
327	YWHAE	tyrosine 3-monooxygenase/tryptophan 5-monooxygenase activation protein, epsilon	protein-coding	74	GC17M001247	4.92
280	GABRB3	gamma-aminobutyric acid (GABA) A receptor, beta 3	protein-coding	73	GC15M026788	4.92
319	STIM1	stromal interaction molecule 1	protein-coding	71	GC11P003882	4.92
326	YWHAH	tyrosine 3-monooxygenase/tryptophan 5-monooxygenase activation protein, eta	protein-coding	70	GC22P032340	4.92
289	GABRA6	gamma-aminobutyric acid (GABA) A receptor, alpha 6	protein-coding	69	GC05P161045	4.92
269	DLG1	discs, large homolog 1 (Drosophila)	protein-coding	68	GC03M196769	4.92
279	GABRA4	gamma-aminobutyric acid (GABA) A receptor, alpha 4	protein-coding	68	GC04M046836	4.92
283	GABRG2	gamma-aminobutyric acid (GABA) A receptor, gamma 2	protein-coding	68	GC05P161494	4.92
284	GABRA1	gamma-aminobutyric acid (GABA) A receptor, alpha 1	protein-coding	68	GC05P161206	4.92
294	GRM7	glutamate receptor, metabotropic 7	protein-coding	68	GC03P006877	4.92
324	TRPV6	transient receptor potential cation channel, subfamily V, member 6	protein-coding	68	GC07M142568	4.92
262	ANK2	ankyrin 2, neuronal	protein-coding	67	GC04P113739	4.92
265	CLCN2	chloride channel, voltage-sensitive 2	protein-coding	67	GC03M184063	4.92
275	GABRA2	gamma-aminobutyric acid (GABA) A receptor, alpha 2	protein-coding	67	GC04M046167	4.92
276	GABRA3	gamma-aminobutyric acid (GABA) A receptor, alpha 3	protein-coding	66	GC0XM151334	4.92
281	GABRA5	gamma-aminobutyric acid (GABA) A receptor, alpha 5	protein-coding	66	GC15P027112	4.92
282	GABRD	gamma-aminobutyric acid (GABA) A receptor, delta	protein-coding	66	GC01P001950	4.92
315	PKP2	plakophilin 2	protein-coding	66	GC12M032943	4.92
325	TRPV5	transient receptor potential cation channel, subfamily V, member 5	protein-coding	66	GC07M142606	4.92
268	CLCN6	chloride channel, voltage-sensitive 6	protein-coding	65	GC01P011866	4.92
286	GABRR1	gamma-aminobutyric acid (GABA) A receptor, rho 1	protein-coding	65	GC06M089887	4.92
278	GABRE	gamma-aminobutyric acid (GABA) A receptor, epsilon	protein-coding	64	GC0XM151121	4.92
287	GABRG3	gamma-aminobutyric acid (GABA) A receptor, gamma 3	protein-coding	64	GC15P027216	4.92
300	KCNH1	potassium voltage-gated channel, subfamily H (eag-related), member 1	protein-coding	64	GC01M210851	4.92
318	SNTA1	syntrophin, alpha 1	protein-coding	64	GC20M031995	4.92
322	TRPM8	transient receptor potential cation channel, subfamily M, member 8	protein-coding	64	GC02P234842	4.92
264	CLCA2	chloride channel accessory 2	protein-coding	63	GC01P086889	4.92
271	FGF13	fibroblast growth factor 13	protein-coding	63	GC0XM137713	4.92
291	GABRP	gamma-aminobutyric acid (GABA) A receptor, pi	protein-coding	63	GC05P170143	4.92
293	GPD1L	glycerol-3-phosphate dehydrogenase 1-like	protein-coding	63	GC03P032123	4.92
299	KCNH5	potassium voltage-gated channel, subfamily H (eag-related), member 5	protein-coding	63	GC14M063173	4.92
308	KCNK9	potassium channel, subfamily K, member 9	protein-coding	63	GC08M140693	4.92
288	GABRQ	gamma-aminobutyric acid (GABA) A receptor, theta	protein-coding	62	GC0XP151806	4.92
266	CLCNKA	chloride channel, voltage-sensitive Ka	protein-coding	61	GC01P016345	4.92
290	GABRR2	gamma-aminobutyric acid (GABA) A receptor, rho 2	protein-coding	61	GC06M089967	4.92
298	KCNH6	potassium voltage-gated channel, subfamily H (eag-related), member 6	protein-coding	61	GC17P061600	4.92
267	CLCNKB	chloride channel, voltage-sensitive Kb	protein-coding	60	GC01P016370	4.92
277	GABRG1	gamma-aminobutyric acid (GABA) A receptor, gamma 1	protein-coding	60	GC04M045953	4.92
304	KCNH4	potassium voltage-gated channel, subfamily H (eag-related), member 4	protein-coding	60	GC17M040308	4.92
313	PHPT1	phosphohistidine phosphatase 1	protein-coding	60	GC09P139743	4.92
323	TRPC7	transient receptor potential cation channel, subfamily C, member 7	protein-coding	60	GC05M135549	4.92
297	KCNH3	potassium voltage-gated channel, subfamily H (eag-related), member 3	protein-coding	59	GC12P049933	4.92
270	FGF12	fibroblast growth factor 12	protein-coding	58	GC03M191859	4.92
306	KCNK10	potassium channel, subfamily K, member 10	protein-coding	58	GC14M090241	4.92
317	SLC4A11	solute carrier family 4, sodium borate transporter, member 11	protein-coding	58	GC20M003203	4.92
301	KCNG4	potassium voltage-gated channel, subfamily G, member 4	protein-coding	57	GC16M084255	4.92
302	KCNH8	potassium voltage-gated channel, subfamily H (eag-related), member 8	protein-coding	57	GC03P019165	4.92
307	KCNK5	potassium channel, subfamily K, member 5	protein-coding	57	GC06M039292	4.92
320	STIM2	stromal interaction molecule 2	protein-coding	57	GC04P026859	4.92
292	GJC1	gap junction protein, gamma 1, 45kDa	protein-coding	56	GC17M042875	4.92
305	KCNK13	potassium channel, subfamily K, member 13	protein-coding	56	GC14P090528	4.92
273	FXYD3	FXYD domain containing ion transport regulator 3	protein-coding	55	GC19P035606	4.92
295	KCNG3	potassium voltage-gated channel, subfamily G, member 3	protein-coding	55	GC02M042669	4.92
312	KCNV2	potassium channel, subfamily V, member 2	protein-coding	55	GC09P002705	4.92
272	FXYD1	FXYD domain containing ion transport regulator 1	protein-coding	53	GC19P035629	4.92
285	GABRR3	gamma-aminobutyric acid (GABA) A receptor, rho 3 (gene/pseudogene)	protein-coding	52	GC03M097705	4.92
263	CCDC109B	coiled-coil domain containing 109B	protein-coding	51	GC04P110481	4.92
296	KCNG2	potassium voltage-gated channel, subfamily G, member 2	protein-coding	51	GC18P077677	4.92
303	KCNK15	potassium channel, subfamily K, member 15	protein-coding	51	GC20P043374	4.92
309	KCNK17	potassium channel, subfamily K, member 17	protein-coding	51	GC06M039266	4.92
310	KCNK12	potassium channel, subfamily K, member 12	protein-coding	51	GC02M047747	4.92
311	KCNK7	potassium channel, subfamily K, member 7	protein-coding	51	GC11M065360	4.92
316	RANGRF	RAN guanine nucleotide release factor	protein-coding	49	GC17P008191	4.92
274	FXYD4	FXYD domain containing ion transport regulator 4	protein-coding	47	GC10P043867	4.92
321	TMEM37	transmembrane protein 37	protein-coding	44	GC02P120187	4.92
314	PIEZO2	piezo-type mechanosensitive ion channel component 2	protein-coding	43	GC18M010670	4.92
328	CASR	calcium-sensing receptor	protein-coding	69	GC03P121902	4.86
339	FYN	FYN oncogene related to SRC, FGR, YES	protein-coding	76	GC06M111981	4.74
335	CDH5	cadherin 5, type 2 (vascular endothelium)	protein-coding	72	GC16P066400	4.74
344	PDE4D	phosphodiesterase 4D, cAMP-specific	protein-coding	71	GC05M058302	4.74
330	ACTN2	actinin, alpha 2	protein-coding	70	GC01P236849	4.74
345	PRKCZ	protein kinase C, zeta	protein-coding	70	GC01P001982	4.74
329	ABCC8	ATP-binding cassette, sub-family C (CFTR/MRP), member 8	protein-coding	69	GC11M017414	4.74
343	PDE4B	phosphodiesterase 4B, cAMP-specific	protein-coding	69	GC01P066339	4.74
331	ACTN1	actinin, alpha 1	protein-coding	68	GC14M069341	4.74
346	PRKCSH	protein kinase C substrate 80K-H	protein-coding	68	GC19P011546	4.74
350	SLC8A1	solute carrier family 8 (sodium/calcium exchanger), member 1	protein-coding	67	GC02M040339	4.74
338	FHL1	four and a half LIM domains 1	protein-coding	65	GC0XP135229	4.74
349	S100A10	S100 calcium binding protein A10	protein-coding	65	GC01M151955	4.74
332	AOC3	amine oxidase, copper containing 3	protein-coding	63	GC17P041003	4.74
337	CYBB	cytochrome b-245, beta polypeptide	protein-coding	63	GC0XP037639	4.74
341	NCS1	neuronal calcium sensor 1	protein-coding	62	GC09P132934	4.74
348	RIMS1	regulating synaptic membrane exocytosis 1	protein-coding	61	GC06P072653	4.74
333	ASPH	aspartate beta-hydroxylase	protein-coding	60	GC08M062465	4.74
347	RIMS2	regulating synaptic membrane exocytosis 2	protein-coding	59	GC08P104582	4.74
336	CIB1	calcium and integrin binding 1 (calmyrin)	protein-coding	58	GC15M090773	4.74
340	HRC	histidine rich calcium binding protein	protein-coding	54	GC19M049654	4.74
351	TTYH1	tweety family member 1	protein-coding	51	GC19P054926	4.74
334	CABP1	calcium binding protein 1	protein-coding	49	GC12P121078	4.74
342	NOX5	NADPH oxidase, EF-hand calcium binding domain 5	protein-coding	48	GC15P069222	4.74
409	SRC	v-src avian sarcoma (Schmidt-Ruppin A-2) viral oncogene homolog	protein-coding	77	GC20P035973	4.56
364	CTNNB1	catenin (cadherin-associated protein), beta 1, 88kDa	protein-coding	74	GC03P041236	4.56
392	LYN	v-yes-1 Yamaguchi sarcoma viral related oncogene homolog	protein-coding	74	GC08P056792	4.56
419	YES1	v-yes-1 Yamaguchi sarcoma viral oncogene homolog 1	protein-coding	74	GC18M000721	4.56
378	GRIA1	glutamate receptor, ionotropic, AMPA 1	protein-coding	72	GC05P152850	4.56
374	GJA1	gap junction protein, alpha 1, 43kDa	protein-coding	71	GC06P121756	4.56
390	ITGAV	integrin, alpha V	protein-coding	71	GC02P187418	4.56
401	PRKCB	protein kinase C, beta	protein-coding	71	GC16P023847	4.56
383	GRIK1	glutamate receptor, ionotropic, kainate 1	protein-coding	70	GC21M030909	4.56
388	HSP90AA1	heat shock protein 90kDa alpha (cytosolic), class A member 1	protein-coding	70	GC14M102547	4.56
365	DIAPH1	diaphanous-related formin 1	protein-coding	69	GC05M140875	4.56
382	GRIK2	glutamate receptor, ionotropic, kainate 2	protein-coding	69	GC06P101846	4.56
387	HSP90AB1	heat shock protein 90kDa alpha (cytosolic), class B member 1	protein-coding	69	GC06P044214	4.56
397	PDE2A	phosphodiesterase 2A, cGMP-stimulated	protein-coding	69	GC11M072287	4.56
412	TNNI3	troponin I type 3 (cardiac)	protein-coding	69	GC19M055663	4.56
355	ATP2B4	ATPase, Ca++ transporting, plasma membrane 4	protein-coding	68	GC01P203595	4.56
400	PRF1	perforin 1 (pore forming protein)	protein-coding	67	GC10M072357	4.56
391	LRRK2	leucine-rich repeat kinase 2	protein-coding	66	GC12P040590	4.56
352	AKAP9	A kinase (PRKA) anchor protein 9	protein-coding	65	GC07P091570	4.56
359	CACNA2D1	calcium channel, voltage-dependent, alpha 2/delta subunit 1	protein-coding	65	GC07M081575	4.56
373	GAS6	growth arrest-specific 6	protein-coding	65	GC13M114523	4.56
376	GNB2L1	guanine nucleotide binding protein (G protein), beta polypeptide 2-like 1	protein-coding	65	GC05M180663	4.56
381	GRIK5	glutamate receptor, ionotropic, kainate 5	protein-coding	65	GC19M042502	4.56
384	GRIK4	glutamate receptor, ionotropic, kainate 4	protein-coding	65	GC11P120391	4.56
404	REST	RE1-silencing transcription factor	protein-coding	65	GC04P057774	4.56
371	FXYD6P3	FXYD domain containing ion transport regulator 6 pseudogene 3	pseudogene	19	GC0XP073095	4.56
380	GRID2	glutamate receptor, ionotropic, delta 2	protein-coding	64	GC04P093225	4.56
385	HOMER1	homer homolog 1 (Drosophila)	protein-coding	64	GC05M078705	4.56
389	ID2	inhibitor of DNA binding 2, dominant negative helix-loop-helix protein	protein-coding	64	GC02P008818	4.56
394	NRXN3	neurexin 3	protein-coding	64	GC14P078710	4.56
402	PYCARD	PYD and CARD domain containing	protein-coding	64	GC16M031212	4.56
393	NRXN2	neurexin 2	protein-coding	63	GC11M064373	4.56
418	USP10	ubiquitin specific peptidase 10	protein-coding	63	GC16P084734	4.56
358	CACNA2D2	calcium channel, voltage-dependent, alpha 2/delta subunit 2	protein-coding	62	GC03M050400	4.56
399	PIAS3	protein inhibitor of activated STAT, 3	protein-coding	62	GC01P145575	4.56
357	CACNA2D3	calcium channel, voltage-dependent, alpha 2/delta subunit 3	protein-coding	61	GC03P054156	4.56
379	GRID1	glutamate receptor, ionotropic, delta 1	protein-coding	61	GC10M087349	4.56
411	TCAP	titin-cap	protein-coding	61	GC17P037818	4.56
366	ENSA	endosulfine alpha	protein-coding	60	GC01M150595	4.56
396	PACS1	phosphofurin acidic cluster sorting protein 1	protein-coding	60	GC11P065837	4.56
403	RASA3	RAS p21 protein activator 3	protein-coding	60	GC13M114747	4.56
353	AKAP6	A kinase (PRKA) anchor protein 6	protein-coding	59	GC14P032798	4.56
408	SLC30A1	solute carrier family 30 (zinc transporter), member 1	protein-coding	59	GC01M211744	4.56
369	FXYD5	FXYD domain containing ion transport regulator 5	protein-coding	58	GC19P035645	4.56
377	GOPC	golgi-associated PDZ and coiled-coil motif containing	protein-coding	58	GC06M117639	4.56
410	STEAP1	six transmembrane epithelial antigen of the prostate 1	protein-coding	57	GC07P089779	4.56
420	ZP3	zona pellucida glycoprotein 3 (sperm receptor)	protein-coding	57	GC07P076026	4.56
413	TPTE	transmembrane phosphatase with tensin homology	protein-coding	56	GC21M010906	4.56
363	CHRFAM7A	CHRNA7 (cholinergic receptor, nicotinic, alpha 7, exons 5-10) and FAM7A (family with sequence similarity 7A, exons A-E) fusion	protein-coding	55	GC15M030653	4.56
406	RIMS3	regulating synaptic membrane exocytosis 3	protein-coding	55	GC01M041086	4.56
360	CACNG5	calcium channel, voltage-dependent, gamma subunit 5	protein-coding	54	GC17P064873	4.56
417	TRDN	triadin	protein-coding	54	GC06M123580	4.56
367	FXYD2	FXYD domain containing ion transport regulator 2	protein-coding	53	GC11M117673	4.56
361	CHERP	calcium homeostasis endoplasmic reticulum protein	protein-coding	52	GC19M016629	4.56
386	HPCAL4	hippocalcin like 4	protein-coding	52	GC01M040174	4.56
370	FXYD7	FXYD domain containing ion transport regulator 7	protein-coding	51	GC19P035634	4.56
372	FXYD6	FXYD domain containing ion transport regulator 6	protein-coding	51	GC11M117741	4.56
416	TRAPPC2	trafficking protein particle complex 2	protein-coding	51	GC0XM013640	4.56
375	GJD3	gap junction protein, delta 3, 31.9kDa	protein-coding	50	GC17M038516	4.56
398	PDZD3	PDZ domain containing 3	protein-coding	50	GC11P119056	4.56
414	TPTE2	transmembrane phosphoinositide 3-phosphatase and tensin homolog 2	protein-coding	50	GC13M019997	4.56
362	CHP1	calcineurin-like EF-hand protein 1	protein-coding	49	GC15P041524	4.56
405	RIMS4	regulating synaptic membrane exocytosis 4	protein-coding	48	GC20M043380	4.56
407	RSC1A1	regulatory solute carrier protein, family 1, member 1	protein-coding	48	GC01P015986	4.56
356	C12orf76	chromosome 12 open reading frame 76	protein-coding	39	GC12M110478	4.56
354	ANKRD36C	ankyrin repeat domain 36C	protein-coding	30	GC02M096515	4.56
415	TRAPPC2P1	trafficking protein particle complex 2 pseudogene 1	pseudogene	29	GC19P057874	4.56

## Sheet: Cell growth
No.	Symbol	Description	Category	GIFtS	GC id	Score
1	ACOT8	acyl-CoA thioesterase 8	protein-coding	62	GC20M044470	7.61
2	BIRC2	baculoviral IAP repeat containing 2	protein-coding	66	GC11P102252	7.50
3	ASXL1	additional sex combs like 1 (Drosophila)	protein-coding	58	GC20P030946	7.24
4	ASXL2	additional sex combs like 2 (Drosophila)	protein-coding	50	GC02M025960	7.24
5	STIL	SCL/TAL1 interrupting locus	protein-coding	55	GC01M047715	7.23
6	NDUFAF4	NADH dehydrogenase (ubiquinone) complex I, assembly factor 4	protein-coding	54	GC06M097337	7.23
7	RPS6KA3	ribosomal protein S6 kinase, 90kDa, polypeptide 3	protein-coding	76	GC0XM020168	7.17
8	MET	met proto-oncogene	protein-coding	78	GC07P116312	7.02
9	CYR61	cysteine-rich, angiogenic inducer, 61	protein-coding	65	GC01P086046	7.02
10	PIM2	pim-2 oncogene	protein-coding	65	GC0XM048770	7.02
11	IL7	interleukin 7	protein-coding	64	GC08M079587	7.02
12	PPARG	peroxisome proliferator-activated receptor gamma	protein-coding	75	GC03P012328	6.83
13	RPS6KA1	ribosomal protein S6 kinase, 90kDa, polypeptide 1	protein-coding	74	GC01P026856	6.83
14	RPS6KB1	ribosomal protein S6 kinase, 70kDa, polypeptide 1	protein-coding	74	GC17P057970	6.83
15	PRKCQ	protein kinase C, theta	protein-coding	73	GC10M006509	6.83
16	MAPK7	mitogen-activated protein kinase 7	protein-coding	72	GC17P019281	6.83
17	PPARA	peroxisome proliferator-activated receptor alpha	protein-coding	72	GC22P046546	6.83
18	RPS6KA2	ribosomal protein S6 kinase, 90kDa, polypeptide 2	protein-coding	71	GC06M166822	6.83
19	IL2	interleukin 2	protein-coding	70	GC04M123372	6.83
20	E2F1	E2F transcription factor 1	protein-coding	67	GC20M032263	6.83
21	FOXM1	forkhead box M1	protein-coding	65	GC12M002966	6.83
22	PPARD	peroxisome proliferator-activated receptor delta	protein-coding	65	GC06P035310	6.83
23	IL11	interleukin 11	protein-coding	63	GC19M055875	6.83
24	FLT3LG	fms-related tyrosine kinase 3 ligand	protein-coding	61	GC19P049977	6.83
25	BTN3A1	butyrophilin, subfamily 3, member A1	protein-coding	56	GC06P026402	6.83
26	BTN1A1	butyrophilin, subfamily 1, member A1	protein-coding	54	GC06P026501	6.83
27	BTN2A2	butyrophilin, subfamily 2, member A2	protein-coding	54	GC06P026383	6.83
28	BTNL2	butyrophilin-like 2 (MHC class II associated)	protein-coding	52	GC06M032359	6.83
29	ZNF185	zinc finger protein 185 (LIM domain)	protein-coding	52	GC0XP152082	6.83
30	CDK4	cyclin-dependent kinase 4	protein-coding	78	GC12M058142	6.14
31	MDM2	MDM2 oncogene, E3 ubiquitin protein ligase	protein-coding	75	GC12P069201	5.81
32	EP300	E1A binding protein p300	protein-coding	73	GC22P041487	5.81
33	HMGA1	high mobility group AT-hook 1	protein-coding	67	GC06P037284	5.81
34	LPIN1	lipin 1	protein-coding	67	GC02P011864	5.81
35	NR0B2	nuclear receptor subfamily 0, group B, member 2	protein-coding	65	GC01M027237	5.81
36	NFATC4	nuclear factor of activated T-cells, cytoplasmic, calcineurin-dependent 4	protein-coding	61	GC14P024834	5.81
37	PRMT2	protein arginine methyltransferase 2	protein-coding	60	GC21P048055	5.81
38	MED1	mediator complex subunit 1	protein-coding	58	GC17M037560	5.81
39	EPHX2	epoxide hydrolase 2, cytoplasmic	protein-coding	70	GC08P027348	5.79
40	S100A6	S100 calcium binding protein A6	protein-coding	63	GC01M153507	5.79
41	PANK1	pantothenate kinase 1	protein-coding	61	GC10M091332	5.79
42	UHRF1	ubiquitin-like with PHD and ring finger domains 1	protein-coding	58	GC19P004910	5.79
43	UHRF2	ubiquitin-like with PHD and ring finger domains 2, E3 ubiquitin protein ligase	protein-coding	58	GC09P006405	5.79
44	THOC1	THO complex 1	protein-coding	57	GC18M000204	5.79
45	CCNDBP1	cyclin D-type binding-protein 1	protein-coding	52	GC15P043477	5.79
46	DDX39A	DEAD (Asp-Glu-Ala-Asp) box polypeptide 39A	protein-coding	50	GC19M014521	5.79
47	FLT1	fms-related tyrosine kinase 1	protein-coding	77	GC13M028874	5.59
48	AKT1	v-akt murine thymoma viral oncogene homolog 1	protein-coding	78	GC14M105235	5.46
49	CDK6	cyclin-dependent kinase 6	protein-coding	72	GC07M092234	5.46
50	PIK3CD	phosphatidylinositol-4,5-bisphosphate 3-kinase, catalytic subunit delta	protein-coding	71	GC01P009711	5.46
51	GPER1	G protein-coupled estrogen receptor 1	protein-coding	44	GC07P001122	5.30
52	MYC	v-myc avian myelocytomatosis viral oncogene homolog	protein-coding	75	GC08P128748	5.21
53	RPS6KB2	ribosomal protein S6 kinase, 70kDa, polypeptide 2	protein-coding	74	GC11P067195	5.21
54	STAT5B	signal transducer and activator of transcription 5B	protein-coding	73	GC17M040351	5.21
55	IGF1	insulin-like growth factor 1 (somatomedin C)	protein-coding	72	GC12M102748	5.21
56	STAT5A	signal transducer and activator of transcription 5A	protein-coding	72	GC17P040439	5.21
57	TNFRSF10B	tumor necrosis factor receptor superfamily, member 10b	protein-coding	72	GC08M022877	5.21
58	TOP2A	topoisomerase (DNA) II alpha 170kDa	protein-coding	72	GC17M038544	5.21
59	IGF2	insulin-like growth factor 2 (somatomedin A)	protein-coding	71	GC11M002152	5.21
60	PCNA	proliferating cell nuclear antigen	protein-coding	71	GC20M005095	5.21
61	ADAMTS1	ADAM metallopeptidase with thrombospondin type 1 motif, 1	protein-coding	70	GC21M028208	5.21
62	CCND2	cyclin D2	protein-coding	70	GC12P004382	5.21
63	IGFBP3	insulin-like growth factor binding protein 3	protein-coding	70	GC07M045918	5.21
64	ITGB1	integrin, beta 1 (fibronectin receptor, beta polypeptide, antigen CD29 includes MDF2, MSK12)	protein-coding	70	GC10M033189	5.21
65	ITGB4	integrin, beta 4	protein-coding	70	GC17P073717	5.21
66	E2F3	E2F transcription factor 3	protein-coding	69	GC06P020402	5.21
67	E2F4	E2F transcription factor 4, p107/p130-binding	protein-coding	69	GC16P067226	5.21
68	EGR1	early growth response 1	protein-coding	69	GC05P137801	5.21
69	BRCA2	breast cancer 2, early onset	protein-coding	68	GC13P032889	5.21
70	CUL3	cullin 3	protein-coding	68	GC02M225298	5.21
71	ENG	endoglin	protein-coding	68	GC09M130577	5.21
72	PLA2G1B	phospholipase A2, group IB (pancreas)	protein-coding	68	GC12M120759	5.21
73	TNFSF13B	tumor necrosis factor (ligand) superfamily, member 13b	protein-coding	68	GC13P108903	5.21
74	SHMT1	serine hydroxymethyltransferase 1 (soluble)	protein-coding	67	GC17M018231	5.21
75	UGDH	UDP-glucose 6-dehydrogenase	protein-coding	67	GC04M039502	5.21
76	CDC20	cell division cycle 20	protein-coding	66	GC01P043824	5.21
77	DDX6	DEAD (Asp-Glu-Ala-Asp) box helicase 6	protein-coding	66	GC11M118619	5.21
78	DLG3	discs, large homolog 3 (Drosophila)	protein-coding	66	GC0XP069664	5.21
79	IGFBP2	insulin-like growth factor binding protein 2, 36kDa	protein-coding	66	GC02P217497	5.21
80	IL10	interleukin 10	protein-coding	66	GC01M206940	5.21
81	CDC6	cell division cycle 6	protein-coding	65	GC17P038443	5.21
82	CDX2	caudal type homeobox 2	protein-coding	65	GC13M028536	5.21
83	DHPS	deoxyhypusine synthase	protein-coding	65	GC19M012786	5.21
84	E2F2	E2F transcription factor 2	protein-coding	65	GC01M023832	5.21
85	MPE	malignant proliferation, eosinophil	genetic locus	10	GC00U922138	5.21
86	IRF4	interferon regulatory factor 4	protein-coding	65	GC06P000391	5.21
87	TNFRSF9	tumor necrosis factor receptor superfamily, member 9	protein-coding	65	GC01M007980	5.21
88	IGFBP1	insulin-like growth factor binding protein 1	protein-coding	64	GC07P045927	5.21
89	PCNAP1	proliferating cell nuclear antigen pseudogene 1	pseudogene	19	GC04M100081	5.21
90	PCNAP2	proliferating cell nuclear antigen pseudogene 2	pseudogene	11	GC04M100083	5.21
91	PCNAP3	proliferating cell nuclear antigen pseudogene 3	pseudogene	12	GC0XM045920	5.21
92	NCL	nucleolin	protein-coding	64	GC02M232318	5.21
93	CSE1L	CSE1 chromosome segregation 1-like (yeast)	protein-coding	63	GC20P047662	5.21
94	REG1A	regenerating islet-derived 1 alpha	protein-coding	63	GC02P079347	5.21
95	SHMT2	serine hydroxymethyltransferase 2 (mitochondrial)	protein-coding	62	GC12P057623	5.21
96	MCRS1	microspherule protein 1	protein-coding	61	GC12M049952	5.21
97	SIPA1	signal-induced proliferation-associated 1	protein-coding	61	GC11P065410	5.21
98	BTG1	B-cell translocation gene 1, anti-proliferative	protein-coding	58	GC12M092469	5.21
99	PEMT	phosphatidylethanolamine N-methyltransferase	protein-coding	58	GC17M017408	5.21
100	BTN2A1	butyrophilin, subfamily 2, member A1	protein-coding	56	GC06P026458	5.21
101	TPD52L2	tumor protein D52-like 2	protein-coding	56	GC20P062490	5.21
102	MNT	MAX network transcriptional repressor	protein-coding	55	GC17M002287	5.21
103	BTN3A2	butyrophilin, subfamily 3, member A2	protein-coding	54	GC06P026365	5.21
104	RPS6KC1	ribosomal protein S6 kinase, 52kDa, polypeptide 1	protein-coding	54	GC01P213224	5.21
105	BTN3A3	butyrophilin, subfamily 3, member A3	protein-coding	50	GC06P026450	5.21
106	MTCP1	mature T-cell proliferation 1	protein-coding	50	GC0XM154290	5.21
107	BTNL3	butyrophilin-like 3	protein-coding	45	GC05P180415	5.21
108	AKT2	v-akt murine thymoma viral oncogene homolog 2	protein-coding	80	GC19M040736	5.09
109	FGFR2	fibroblast growth factor receptor 2	protein-coding	79	GC10M123223	5.09
110	FGFR3	fibroblast growth factor receptor 3	protein-coding	78	GC04P001795	5.09
111	ERBB4	v-erb-b2 avian erythroblastic leukemia viral oncogene homolog 4	protein-coding	76	GC02M212210	5.09
112	PRKCA	protein kinase C, alpha	protein-coding	75	GC17P064298	5.09
113	LYN	v-yes-1 Yamaguchi sarcoma viral related oncogene homolog	protein-coding	74	GC08P056792	5.09
114	STK4	serine/threonine kinase 4	protein-coding	71	GC20P043595	5.09
115	STK3	serine/threonine kinase 3	protein-coding	69	GC08M099413	5.09
116	PTK6	protein tyrosine kinase 6	protein-coding	68	GC20M062159	5.09
117	HTR2B	5-hydroxytryptamine (serotonin) receptor 2B, G protein-coupled	protein-coding	66	GC02M231936	5.09
118	YAP1	Yes-associated protein 1	protein-coding	66	GC11P102015	5.09
119	TRPS1	trichorhinophalangeal syndrome I	protein-coding	62	GC08M116489	5.09
120	MUC4	mucin 4, cell surface associated	protein-coding	59	GC03M195473	5.09
121	CIB1	calcium and integrin binding 1 (calmyrin)	protein-coding	58	GC15M090773	5.09
122	CD101	CD101 molecule	protein-coding	55	GC01P117545	5.09
123	ITGB1BP1	integrin beta 1 binding protein 1	protein-coding	55	GC02M009496	5.09
124	PROK1	prokineticin 1	protein-coding	52	GC01P110994	5.09
125	PDGFRB	platelet-derived growth factor receptor, beta polypeptide	protein-coding	77	GC05M149494	4.80
126	PDGFRA	platelet-derived growth factor receptor, alpha polypeptide	protein-coding	76	GC04P055095	4.80
127	RAF1	v-raf-1 murine leukemia viral oncogene homolog 1	protein-coding	76	GC03M012625	4.80
128	DPP4	dipeptidyl-peptidase 4	protein-coding	75	GC02M162848	4.80
129	EPHA2	EPH receptor A2	protein-coding	75	GC01M016450	4.80
130	PDPK1	3-phosphoinositide dependent protein kinase 1	protein-coding	75	GC16P002587	4.80
131	TGFB1	transforming growth factor, beta 1	protein-coding	74	GC19M041837	4.80
132	PTK2	protein tyrosine kinase 2	protein-coding	73	GC08M141667	4.80
133	CYLD	cylindromatosis (turban tumor syndrome)	protein-coding	72	GC16P050775	4.80
134	DDR2	discoidin domain receptor tyrosine kinase 2	protein-coding	72	GC01P162601	4.80
135	FLT3	fms-related tyrosine kinase 3	protein-coding	71	GC13M028577	4.80
136	PIK3CG	phosphatidylinositol-4,5-bisphosphate 3-kinase, catalytic subunit gamma	protein-coding	71	GC07P106505	4.80
137	PRKAA2	protein kinase, AMP-activated, alpha 2 catalytic subunit	protein-coding	71	GC01P057027	4.80
138	PRKCB	protein kinase C, beta	protein-coding	71	GC16P023847	4.80
139	PRKCH	protein kinase C, eta	protein-coding	71	GC14P061655	4.80
140	PTPRJ	protein tyrosine phosphatase, receptor type, J	protein-coding	71	GC11P048002	4.80
141	INPP5D	inositol polyphosphate-5-phosphatase, 145kDa	protein-coding	70	GC02P233924	4.80
142	NOTCH1	notch 1	protein-coding	70	GC09M139388	4.80
143	PDGFB	platelet-derived growth factor beta polypeptide	protein-coding	70	GC22M039619	4.80
144	PIK3CB	phosphatidylinositol-4,5-bisphosphate 3-kinase, catalytic subunit beta	protein-coding	70	GC03M138372	4.80
145	SMARCA4	SWI/SNF related, matrix associated, actin dependent regulator of chromatin, subfamily a, member 4	protein-coding	70	GC19P011071	4.80
146	ALK	anaplastic lymphoma receptor tyrosine kinase	protein-coding	69	GC02M029327	4.80
147	CSF1R	colony stimulating factor 1 receptor	protein-coding	69	GC05M149413	4.80
148	NF2	neurofibromin 2 (merlin)	protein-coding	69	GC22P029999	4.80
149	PAK2	p21 protein (Cdc42/Rac)-activated kinase 2	protein-coding	69	GC03P196466	4.80
150	PRKD1	protein kinase D1	protein-coding	69	GC14M030045	4.80
151	RALA	v-ral simian leukemia viral oncogene homolog A (ras related)	protein-coding	69	GC07P039663	4.80
152	CDKN2A	cyclin-dependent kinase inhibitor 2A	protein-coding	68	GC09M021957	4.80
153	FANCL	Fanconi anemia, complementation group L	protein-coding	68	GC02M058298	4.80
154	IL1B	interleukin 1, beta	protein-coding	68	GC02M113587	4.80
155	MST1R	macrophage stimulating 1 receptor (c-met-related tyrosine kinase)	protein-coding	68	GC03M049924	4.80
156	PRKAA1	protein kinase, AMP-activated, alpha 1 catalytic subunit	protein-coding	68	GC05M040759	4.80
157	PRKD2	protein kinase D2	protein-coding	68	GC19M047177	4.80
158	BCL6	B-cell CLL/lymphoma 6	protein-coding	67	GC03M187439	4.80
159	FGF7	fibroblast growth factor 7	protein-coding	67	GC15P049715	4.80
160	PTPN2	protein tyrosine phosphatase, non-receptor type 2	protein-coding	67	GC18M013248	4.80
161	HBEGF	heparin-binding EGF-like growth factor	protein-coding	66	GC05M139694	4.80
162	IL1A	interleukin 1, alpha	protein-coding	66	GC02M113531	4.80
163	MELK	maternal embryonic leucine zipper kinase	protein-coding	66	GC09P036562	4.80
164	NKX3-1	NK3 homeobox 1	protein-coding	66	GC08M023536	4.80
165	OSM	oncostatin M	protein-coding	66	GC22M030658	4.80
166	SIX1	SIX homeobox 1	protein-coding	66	GC14M061113	4.80
167	SMARCB1	SWI/SNF related, matrix associated, actin dependent regulator of chromatin, subfamily b, member 1	protein-coding	66	GC22P024129	4.80
168	CFB	complement factor B	protein-coding	65	GC06P031931	4.80
169	CSF1	colony stimulating factor 1 (macrophage)	protein-coding	65	GC01P110453	4.80
170	CXCR3	chemokine (C-X-C motif) receptor 3	protein-coding	65	GC0XM070835	4.80
171	DYRK2	dual-specificity tyrosine-(Y)-phosphorylation regulated kinase 2	protein-coding	65	GC12P068042	4.80
172	LATS2	large tumor suppressor kinase 2	protein-coding	65	GC13M021547	4.80
173	EREG	epiregulin	protein-coding	64	GC04P075220	4.80
174	LATS1	large tumor suppressor kinase 1	protein-coding	64	GC06M150023	4.80
175	PDGFC	platelet derived growth factor C	protein-coding	64	GC04M157682	4.80
176	TEAD1	TEA domain family member 1 (SV40 transcriptional enhancer factor)	protein-coding	64	GC11P012652	4.80
177	ICOSLG	inducible T-cell co-stimulator ligand	protein-coding	63	GC21M045642	4.80
178	IRF6	interferon regulatory factor 6	protein-coding	63	GC01M209959	4.80
179	MADD	MAP-kinase activating death domain	protein-coding	63	GC11P047290	4.80
180	TEAD4	TEA domain family member 4	protein-coding	63	GC12P003068	4.80
181	CD274	CD274 molecule	protein-coding	62	GC09P005444	4.80
182	NANOG	Nanog homeobox	protein-coding	62	GC12P007940	4.80
183	ACTL6A	actin-like 6A	protein-coding	61	GC03P179280	4.80
184	DEAF1	DEAF1 transcription factor	protein-coding	61	GC11M000644	4.80
185	GCG	glucagon	protein-coding	61	GC02M162963	4.80
186	TEAD2	TEA domain family member 2	protein-coding	61	GC19M049843	4.80
187	TRIM24	tripartite motif containing 24	protein-coding	61	GC07P138144	4.80
188	DISC1	disrupted in schizophrenia 1	protein-coding	60	GC01P231762	4.80
189	FGF18	fibroblast growth factor 18	protein-coding	60	GC05P170846	4.80
190	IL21	interleukin 21	protein-coding	59	GC04M123534	4.80
191	NR2C1	nuclear receptor subfamily 2, group C, member 1	protein-coding	59	GC12M095414	4.80
192	PDCD1LG2	programmed cell death 1 ligand 2	protein-coding	59	GC09P005500	4.80
193	PLAG1	pleiomorphic adenoma gene 1	protein-coding	59	GC08M057073	4.80
194	PSCA	prostate stem cell antigen	protein-coding	59	GC08P143758	4.80
195	COL8A1	collagen, type VIII, alpha 1	protein-coding	58	GC03P099357	4.80
196	DAB2IP	DAB2 interacting protein	protein-coding	58	GC09P124329	4.80
197	LIMD1	LIM domains containing 1	protein-coding	58	GC03P045611	4.80
198	WWTR1	WW domain containing transcription regulator 1	protein-coding	58	GC03M149235	4.80
199	TEAD3	TEA domain family member 3	protein-coding	57	GC06M035441	4.80
200	TKTL2	transketolase-like 2	protein-coding	57	GC04M164392	4.80
201	AGGF1	angiogenic factor with G patch and FHA domains 1	protein-coding	56	GC05P076362	4.80
202	CLEC11A	C-type lectin domain family 11, member A	protein-coding	56	GC19P051226	4.80
203	DACH1	dachshund family transcription factor 1	protein-coding	56	GC13M072012	4.80
204	UBN1	ubinuclein 1	protein-coding	56	GC16P004897	4.80
205	MTUS1	microtubule associated tumor suppressor 1	protein-coding	55	GC08M017501	4.80
206	PCGF2	polycomb group ring finger 2	protein-coding	55	GC17M036890	4.80
207	PHLPP2	PH domain and leucine rich repeat protein phosphatase 2	protein-coding	54	GC16M071674	4.80
208	SAV1	salvador homolog 1 (Drosophila)	protein-coding	53	GC14M051100	4.80
209	SH2D4A	SH2 domain containing 4A	protein-coding	53	GC08P019215	4.80
210	ERRFI1	ERBB receptor feedback inhibitor 1	protein-coding	52	GC01M008064	4.80
211	FGF16	fibroblast growth factor 16	protein-coding	52	GC0XP076709	4.80
212	MOB1A	MOB kinase activator 1A	protein-coding	52	GC02M074382	4.80
213	PHF10	PHD finger protein 10	protein-coding	52	GC06M170104	4.80
214	IL34	interleukin 34	protein-coding	51	GC16P070613	4.80
215	KCTD11	potassium channel tetramerization domain containing 11	protein-coding	51	GC17P007255	4.80
216	VASH1	vasohibin 1	protein-coding	51	GC14P077228	4.80
217	TRIM71	tripartite motif containing 71, E3 ubiquitin protein ligase	protein-coding	50	GC03P032859	4.80
218	ZNF335	zinc finger protein 335	protein-coding	50	GC20M044577	4.80
219	MOB1B	MOB kinase activator 1B	protein-coding	49	GC04P071769	4.80
220	ROMO1	reactive oxygen species modulator 1	protein-coding	48	GC20P034288	4.80
221	USP17L2	ubiquitin specific peptidase 17-like family member 2	protein-coding	42	GC08M011994	4.80
222	C19orf80	chromosome 19 open reading frame 80	protein-coding	37	GC19P011349	4.80
223	BRINP3	bone morphogenetic protein/retinoic acid inducible neural-specific 3	protein-coding	35	GC01M190067	4.80
224	TRNP1	TMF1-regulated nuclear protein 1	protein-coding	35	GC01P027320	4.80
225	C9orf69	chromosome 9 open reading frame 69	protein-coding	31	GC09M139006	4.80
226	FGFR1	fibroblast growth factor receptor 1	protein-coding	80	GC08M038268	4.30
227	IGF1R	insulin-like growth factor 1 receptor	protein-coding	80	GC15P099192	4.30
228	MAP2K1	mitogen-activated protein kinase kinase 1	protein-coding	79	GC15P066679	4.30
229	AR	androgen receptor	protein-coding	78	GC0XP066763	4.30
230	CDK2	cyclin-dependent kinase 2	protein-coding	78	GC12P056360	4.30
231	KDR	kinase insert domain receptor (a type III receptor tyrosine kinase)	protein-coding	78	GC04M055944	4.30
232	CHEK1	checkpoint kinase 1	protein-coding	77	GC11P125495	4.30
233	FLT4	fms-related tyrosine kinase 4	protein-coding	77	GC05M180028	4.30
234	NTRK1	neurotrophic tyrosine kinase, receptor, type 1	protein-coding	77	GC01P156786	4.30
235	RET	ret proto-oncogene	protein-coding	77	GC10P043572	4.30
236	TGFBR2	transforming growth factor, beta receptor II (70/80kDa)	protein-coding	77	GC03P030623	4.30
237	ESR1	estrogen receptor 1	protein-coding	76	GC06P151988	4.30
238	FYN	FYN oncogene related to SRC, FGR, YES	protein-coding	76	GC06M111981	4.30
239	KIT	v-kit Hardy-Zuckerman 4 feline sarcoma viral oncogene homolog	protein-coding	76	GC04P055524	4.30
240	MAPK14	mitogen-activated protein kinase 14	protein-coding	76	GC06P035995	4.30
241	MAPK8	mitogen-activated protein kinase 8	protein-coding	76	GC10P049514	4.30
242	PGR	progesterone receptor	protein-coding	76	GC11M100904	4.30
243	TGFBR1	transforming growth factor, beta receptor 1	protein-coding	76	GC09P101867	4.30
244	FGFR4	fibroblast growth factor receptor 4	protein-coding	75	GC05P176513	4.30
245	LMNA	lamin A/C	protein-coding	75	GC01P156053	4.30
246	MAPK9	mitogen-activated protein kinase 9	protein-coding	75	GC05M179661	4.30
247	NTRK2	neurotrophic tyrosine kinase, receptor, type 2	protein-coding	75	GC09P087283	4.30
248	ZAP70	zeta-chain (TCR) associated protein kinase 70kDa	protein-coding	75	GC02P098331	4.30
249	AKT3	v-akt murine thymoma viral oncogene homolog 3	protein-coding	74	GC01M243653	4.30
250	FOS	FBJ murine osteosarcoma viral oncogene homolog	protein-coding	74	GC14P075745	4.30
251	HCK	hemopoietic cell kinase	protein-coding	74	GC20P030652	4.30
252	MAPK12	mitogen-activated protein kinase 12	protein-coding	74	GC22M050684	4.30
253	MYB	v-myb avian myeloblastosis viral oncogene homolog	protein-coding	74	GC06P135503	4.30
254	NR3C1	nuclear receptor subfamily 3, group C, member 1 (glucocorticoid receptor)	protein-coding	74	GC05M142639	4.30
255	PAK4	p21 protein (Cdc42/Rac)-activated kinase 4	protein-coding	74	GC19P039616	4.30
256	PIM1	pim-1 oncogene	protein-coding	74	GC06P037137	4.30
257	PRKACB	protein kinase, cAMP-dependent, catalytic, beta	protein-coding	74	GC01P084543	4.30
258	TEK	TEK tyrosine kinase, endothelial	protein-coding	74	GC09P027109	4.30
259	CDC34	cell division cycle 34	protein-coding	73	GC19P000532	4.30
260	CDH1	cadherin 1, type 1, E-cadherin (epithelial)	protein-coding	73	GC16P068771	4.30
261	CDKN1A	cyclin-dependent kinase inhibitor 1A (p21, Cip1)	protein-coding	73	GC06P037308	4.30
262	ETS1	v-ets avian erythroblastosis virus E26 oncogene homolog 1	protein-coding	73	GC11M128328	4.30
263	MAPK11	mitogen-activated protein kinase 11	protein-coding	73	GC22M050702	4.30
264	MAPK10	mitogen-activated protein kinase 10	protein-coding	73	GC04M086936	4.30
265	PAK1	p21 protein (Cdc42/Rac)-activated kinase 1	protein-coding	73	GC11M077033	4.30
266	PIK3CA	phosphatidylinositol-4,5-bisphosphate 3-kinase, catalytic subunit alpha	protein-coding	73	GC03P178865	4.30
267	PTGS1	prostaglandin-endoperoxide synthase 1 (prostaglandin G/H synthase and cyclooxygenase)	protein-coding	73	GC09P125133	4.30
268	STK11	serine/threonine kinase 11	protein-coding	73	GC19P001205	4.30
269	TF	transferrin	protein-coding	73	GC03P133464	4.30
270	TNF	tumor necrosis factor	protein-coding	73	GC06P031543	4.30
271	ATF1	activating transcription factor 1	protein-coding	72	GC12P051189	4.30
272	CA9	carbonic anhydrase IX	protein-coding	72	GC09P035673	4.30
273	DYRK1A	dual-specificity tyrosine-(Y)-phosphorylation regulated kinase 1A	protein-coding	72	GC21P038739	4.30
274	FER	fer (fps/fes related) tyrosine kinase	protein-coding	72	GC05P108111	4.30
275	RRM2B	ribonucleotide reductase M2 B (TP53 inducible)	protein-coding	72	GC08M103216	4.30
276	USP7	ubiquitin specific peptidase 7 (herpes virus-associated)	protein-coding	72	GC16M008985	4.30
277	VAV1	vav 1 guanine nucleotide exchange factor	protein-coding	72	GC19P006772	4.30
278	AXL	AXL receptor tyrosine kinase	protein-coding	71	GC19P041725	4.30
279	CAV1	caveolin 1, caveolae protein, 22kDa	protein-coding	71	GC07P116164	4.30
280	CCKBR	cholecystokinin B receptor	protein-coding	71	GC11P006280	4.30
281	CCR5	chemokine (C-C motif) receptor 5 (gene/pseudogene)	protein-coding	71	GC03P046386	4.30
282	CLU	clusterin	protein-coding	71	GC08M027454	4.30
283	CTGF	connective tissue growth factor	protein-coding	71	GC06M132269	4.30
284	DRD3	dopamine receptor D3	protein-coding	71	GC03M113847	4.30
285	GLUL	glutamate-ammonia ligase	protein-coding	71	GC01M182350	4.30
286	ITK	IL2-inducible T-cell kinase	protein-coding	71	GC05P156607	4.30
287	NFATC1	nuclear factor of activated T-cells, cytoplasmic, calcineurin-dependent 1	protein-coding	71	GC18P077155	4.30
288	PRKAB2	protein kinase, AMP-activated, beta 2 non-catalytic subunit	protein-coding	71	GC01M146627	4.30
289	SGK1	serum/glucocorticoid regulated kinase 1	protein-coding	71	GC06M134490	4.30
290	WNT5A	wingless-type MMTV integration site family, member 5A	protein-coding	71	GC03M055474	4.30
291	ANGPT1	angiopoietin 1	protein-coding	70	GC08M108330	4.30
292	ATF2	activating transcription factor 2	protein-coding	70	GC02M175937	4.30
293	COL4A1	collagen, type IV, alpha 1	protein-coding	70	GC13M110801	4.30
294	DDR1	discoidin domain receptor tyrosine kinase 1	protein-coding	70	GC06P030848	4.30
295	EPHA1	EPH receptor A1	protein-coding	70	GC07M143087	4.30
296	GLI3	GLI family zinc finger 3	protein-coding	70	GC07M042000	4.30
297	HPGD	hydroxyprostaglandin dehydrogenase 15-(NAD)	protein-coding	70	GC04M175411	4.30
298	MAGED1	melanoma antigen family D, 1	protein-coding	70	GC0XP051562	4.30
299	MFN2	mitofusin 2	protein-coding	70	GC01P012040	4.30
300	NOTCH2	notch 2	protein-coding	70	GC01M120454	4.30
301	PAK7	p21 protein (Cdc42/Rac)-activated kinase 7	protein-coding	70	GC20M009518	4.30
302	PRKCZ	protein kinase C, zeta	protein-coding	70	GC01P001982	4.30
303	TEC	tec protein tyrosine kinase	protein-coding	70	GC04M048137	4.30
304	VEGFA	vascular endothelial growth factor A	protein-coding	70	GC06P043737	4.30
305	XIAP	X-linked inhibitor of apoptosis	protein-coding	70	GC0XP122993	4.30
306	BMX	BMX non-receptor tyrosine kinase	protein-coding	69	GC0XP015392	4.30
307	CD40LG	CD40 ligand	protein-coding	69	GC0XP135730	4.30
308	COL18A1	collagen, type XVIII, alpha 1	protein-coding	69	GC21P046825	4.30
309	EPOR	erythropoietin receptor	protein-coding	69	GC19M011489	4.30
310	GRN	granulin	protein-coding	69	GC17P042422	4.30
311	IRF1	interferon regulatory factor 1	protein-coding	69	GC05M131817	4.30
312	LTF	lactotransferrin	protein-coding	69	GC03M046477	4.30
313	MAP3K11	mitogen-activated protein kinase kinase kinase 11	protein-coding	69	GC11M065365	4.30
314	MCM3	minichromosome maintenance complex component 3	protein-coding	69	GC06M052128	4.30
315	NGF	nerve growth factor (beta polypeptide)	protein-coding	69	GC01M115828	4.30
316	NOTCH3	notch 3	protein-coding	69	GC19M015270	4.30
317	NRG1	neuregulin 1	protein-coding	69	GC08P031554	4.30
318	PAX3	paired box 3	protein-coding	69	GC02M223064	4.30
319	PDK1	pyruvate dehydrogenase kinase, isozyme 1	protein-coding	69	GC02P173420	4.30
320	PHB	prohibitin	protein-coding	69	GC17M047481	4.30
321	POLD1	polymerase (DNA directed), delta 1, catalytic subunit	protein-coding	69	GC19P050889	4.30
322	PSMA7	proteasome (prosome, macropain) subunit, alpha type, 7	protein-coding	69	GC20M060711	4.30
323	PTPRB	protein tyrosine phosphatase, receptor type, B	protein-coding	69	GC12M070910	4.30
324	RFC2	replication factor C (activator 1) 2, 40kDa	protein-coding	69	GC07M073645	4.30
325	RUVBL1	RuvB-like AAA ATPase 1	protein-coding	69	GC03M127783	4.30
326	SMARCA2	SWI/SNF related, matrix associated, actin dependent regulator of chromatin, subfamily a, member 2	protein-coding	69	GC09P002005	4.30
327	VEGFC	vascular endothelial growth factor C	protein-coding	69	GC04M177604	4.30
328	CSF2RA	colony stimulating factor 2 receptor, alpha, low-affinity (granulocyte-macrophage)	protein-coding	68	GC0XP001347	4.30
329	CXADR	coxsackie virus and adenovirus receptor	protein-coding	68	GC21P018884	4.30
330	DDIT3	DNA-damage-inducible transcript 3	protein-coding	68	GC12M057910	4.30
331	DKC1	dyskeratosis congenita 1, dyskerin	protein-coding	68	GC0XP153984	4.30
332	DLG1	discs, large homolog 1 (Drosophila)	protein-coding	68	GC03M196769	4.30
333	EXTL3	exostosin-like glycosyltransferase 3	protein-coding	68	GC08P028457	4.30
334	FGF10	fibroblast growth factor 10	protein-coding	68	GC05M044340	4.30
335	FGF8	fibroblast growth factor 8 (androgen-induced)	protein-coding	68	GC10M103530	4.30
336	FHIT	fragile histidine triad	protein-coding	68	GC03M059712	4.30
337	HUWE1	HECT, UBA and WWE domain containing 1, E3 ubiquitin protein ligase	protein-coding	68	GC0XM053559	4.30
338	MCL1	myeloid cell leukemia 1	protein-coding	68	GC01M150547	4.30
339	MEF2C	myocyte enhancer factor 2C	protein-coding	68	GC05M088013	4.30
340	MYBL2	v-myb avian myeloblastosis viral oncogene homolog-like 2	protein-coding	68	GC20P042295	4.30
341	NUMB	numb homolog (Drosophila)	protein-coding	68	GC14M073741	4.30
342	PRKAG1	protein kinase, AMP-activated, gamma 1 non-catalytic subunit	protein-coding	68	GC12M049396	4.30
343	RALB	v-ral simian leukemia viral oncogene homolog B	protein-coding	68	GC02P120997	4.30
344	TBK1	TANK-binding kinase 1	protein-coding	68	GC12P064845	4.30
345	TNFRSF21	tumor necrosis factor receptor superfamily, member 21	protein-coding	68	GC06M047246	4.30
346	TNFSF11	tumor necrosis factor (ligand) superfamily, member 11	protein-coding	68	GC13P043136	4.30
347	TTK	TTK protein kinase	protein-coding	68	GC06P080713	4.30
348	USP8	ubiquitin specific peptidase 8	protein-coding	68	GC15P050716	4.30
349	AGTR2	angiotensin II receptor, type 2	protein-coding	67	GC0XP115216	4.30
350	BIRC5	baculoviral IAP repeat containing 5	protein-coding	67	GC17P076210	4.30
351	BIRC3	baculoviral IAP repeat containing 3	protein-coding	67	GC11P102188	4.30
352	CBLB	Cbl proto-oncogene B, E3 ubiquitin protein ligase	protein-coding	67	GC03M105374	4.30
353	CCR1	chemokine (C-C motif) receptor 1	protein-coding	67	GC03M046218	4.30
354	CDKN1C	cyclin-dependent kinase inhibitor 1C (p57, Kip2)	protein-coding	67	GC11M002904	4.30
355	DLC1	deleted in liver cancer 1	protein-coding	67	GC08M012940	4.30
356	ENPP2	ectonucleotide pyrophosphatase/phosphodiesterase 2	protein-coding	67	GC08M120569	4.30
357	EPHB1	EPH receptor B1	protein-coding	67	GC03P134316	4.30
358	FGF4	fibroblast growth factor 4	protein-coding	67	GC11M069588	4.30
359	FGF9	fibroblast growth factor 9	protein-coding	67	GC13P022245	4.30
360	FIGF	c-fos induced growth factor (vascular endothelial growth factor D)	protein-coding	67	GC0XM015363	4.30
361	FOLR1	folate receptor 1 (adult)	protein-coding	67	GC11P071900	4.30
362	IL4R	interleukin 4 receptor	protein-coding	67	GC16P027325	4.30
363	ISG15	ISG15 ubiquitin-like modifier	protein-coding	67	GC01P000938	4.30
364	NOTCH4	notch 4	protein-coding	67	GC06M032166	4.30
365	NPM1	nucleophosmin (nucleolar phosphoprotein B23, numatrin)	protein-coding	67	GC05P170814	4.30
366	PAFAH1B1	platelet-activating factor acetylhydrolase 1b, regulatory subunit 1 (45kDa)	protein-coding	67	GC17P002496	4.30
367	PDK2	pyruvate dehydrogenase kinase, isozyme 2	protein-coding	67	GC17P048172	4.30
368	PPP2R5C	protein phosphatase 2, regulatory subunit B', gamma	protein-coding	67	GC14P102228	4.30
369	PTPRZ1	protein tyrosine phosphatase, receptor-type, Z polypeptide 1	protein-coding	67	GC07P121513	4.30
370	SBDS	Shwachman-Bodian-Diamond syndrome	protein-coding	67	GC07M066452	4.30
371	SRPK1	SRSF protein kinase 1	protein-coding	67	GC06M035898	4.30
372	TFDP1	transcription factor Dp-1	protein-coding	67	GC13P114239	4.30
373	WNT4	wingless-type MMTV integration site family, member 4	protein-coding	67	GC01M022443	4.30
374	ALOX12	arachidonate 12-lipoxygenase	protein-coding	66	GC17P006899	4.30
375	ANP32A	acidic (leucine-rich) nuclear phosphoprotein 32 family, member A	protein-coding	66	GC15M069070	4.30
376	CARD11	caspase recruitment domain family, member 11	protein-coding	66	GC07M002912	4.30
377	CD86	CD86 molecule	protein-coding	66	GC03P121774	4.30
378	DDX12P	DEAD/H (Asp-Glu-Ala-Asp/His) box polypeptide 12, pseudogene	pseudogene	36	GC12M010476	4.30
379	CSPG4	chondroitin sulfate proteoglycan 4	protein-coding	66	GC15M075966	4.30
380	CSF3R	colony stimulating factor 3 receptor (granulocyte)	protein-coding	66	GC01M036931	4.30
381	EIF2AK2	eukaryotic translation initiation factor 2-alpha kinase 2	protein-coding	66	GC02M037326	4.30
382	EPB41L3	erythrocyte membrane protein band 4.1-like 3	protein-coding	66	GC18M005382	4.30
383	FGF6	fibroblast growth factor 6	protein-coding	66	GC12M004543	4.30
384	GAB2	GRB2-associated binding protein 2	protein-coding	66	GC11M077926	4.30
385	GLI1	GLI family zinc finger 1	protein-coding	66	GC12P057853	4.30
386	HSPA9	heat shock 70kDa protein 9 (mortalin)	protein-coding	66	GC05M137890	4.30
387	KCNN4	potassium intermediate/small conductance calcium-activated channel, subfamily N, member 4	protein-coding	66	GC19M044270	4.30
388	LEF1	lymphoid enhancer-binding factor 1	protein-coding	66	GC04M108968	4.30
389	MATK	megakaryocyte-associated tyrosine kinase	protein-coding	66	GC19M003777	4.30
390	MDK	midkine (neurite growth-promoting factor 2)	protein-coding	66	GC11P046402	4.30
391	MEN1	multiple endocrine neoplasia I	protein-coding	66	GC11M064570	4.30
392	MITF	microphthalmia-associated transcription factor	protein-coding	66	GC03P069788	4.30
393	NCOR2	nuclear receptor corepressor 2	protein-coding	66	GC12M124808	4.30
394	NME1	NME/NM23 nucleoside diphosphate kinase 1	protein-coding	66	GC17P049231	4.30
395	NR1D1	nuclear receptor subfamily 1, group D, member 1	protein-coding	66	GC17M038249	4.30
396	PDCD6IP	programmed cell death 6 interacting protein	protein-coding	66	GC03P033839	4.30
397	PITX2	paired-like homeodomain 2	protein-coding	66	GC04M111538	4.30
398	PRKAB1	protein kinase, AMP-activated, beta 1 non-catalytic subunit	protein-coding	66	GC12P120105	4.30
399	PRKAG2	protein kinase, AMP-activated, gamma 2 non-catalytic subunit	protein-coding	66	GC07M151253	4.30
400	PTPRU	protein tyrosine phosphatase, receptor type, U	protein-coding	66	GC01P029569	4.30
401	RAD23A	RAD23 homolog A (S. cerevisiae)	protein-coding	66	GC19P013056	4.30
402	RASSF1	Ras association (RalGDS/AF-6) domain family member 1	protein-coding	66	GC03M050369	4.30
403	ROS1	c-ros oncogene 1 , receptor tyrosine kinase	protein-coding	66	GC06M117609	4.30
404	RPS6	ribosomal protein S6	protein-coding	66	GC09M019366	4.30
405	SCRIB	scribbled planar cell polarity protein	protein-coding	66	GC08M144874	4.30
406	UBE2M	ubiquitin-conjugating enzyme E2M	protein-coding	66	GC19M059067	4.30
407	ALOX15	arachidonate 15-lipoxygenase	protein-coding	65	GC17M004534	4.30
408	ANGPT2	angiopoietin 2	protein-coding	65	GC08M006347	4.30
409	ANGPTL4	angiopoietin-like 4	protein-coding	65	GC19P008429	4.30
410	ATG5	autophagy related 5	protein-coding	65	GC06M106632	4.30
411	CCL20	chemokine (C-C motif) ligand 20	protein-coding	65	GC02P228678	4.30
412	CD5	CD5 molecule	protein-coding	65	GC11P060869	4.30
413	EPS15	epidermal growth factor receptor pathway substrate 15	protein-coding	65	GC01M051819	4.30
414	FGF3	fibroblast growth factor 3	protein-coding	65	GC11M069624	4.30
415	GFI1	growth factor independent 1 transcription repressor	protein-coding	65	GC01M092940	4.30
416	GRB7	growth factor receptor-bound protein 7	protein-coding	65	GC17P037894	4.30
417	HIP1	huntingtin interacting protein 1	protein-coding	65	GC07M075162	4.30
418	ID3	inhibitor of DNA binding 3, dominant negative helix-loop-helix protein	protein-coding	65	GC01M023884	4.30
419	IRS4	insulin receptor substrate 4	protein-coding	65	GC0XM107975	4.30
420	KITLG	KIT ligand	protein-coding	65	GC12M088823	4.30
421	KRIT1	KRIT1, ankyrin repeat containing	protein-coding	65	GC07M091828	4.30
422	KRT17	keratin 17	protein-coding	65	GC17M039775	4.30
423	LGALS1	lectin, galactoside-binding, soluble, 1	protein-coding	65	GC22P038071	4.30
424	MBP	myelin basic protein	protein-coding	65	GC18M074690	4.30
425	NEO1	neogenin 1	protein-coding	65	GC15P073346	4.30
426	PAX7	paired box 7	protein-coding	65	GC01P018957	4.30
427	PDGFD	platelet derived growth factor D	protein-coding	65	GC11M103777	4.30
428	PRKX	protein kinase, X-linked	protein-coding	65	GC0XM003515	4.30
429	PTK7	protein tyrosine kinase 7	protein-coding	65	GC06P043044	4.30
430	PTP4A1	protein tyrosine phosphatase type IVA, member 1	protein-coding	65	GC06P064279	4.30
431	PVRL3	poliovirus receptor-related 3	protein-coding	65	GC03P110788	4.30
432	RACGAP1	Rac GTPase activating protein 1	protein-coding	65	GC12M050370	4.30
433	RFC4	replication factor C (activator 1) 4, 37kDa	protein-coding	65	GC03M186507	4.30
434	RFC5	replication factor C (activator 1) 5, 36.5kDa	protein-coding	65	GC12P118454	4.30
435	RPL35A	ribosomal protein L35a	protein-coding	65	GC03P197676	4.30
436	SNAI2	snail family zinc finger 2	protein-coding	65	GC08M049830	4.30
437	TGFA	transforming growth factor, alpha	protein-coding	65	GC02M070674	4.30
438	TFDP2	transcription factor Dp-2 (E2F dimerization partner 2)	protein-coding	65	GC03M141665	4.30
439	THPO	thrombopoietin	protein-coding	65	GC03M184089	4.30
440	WNK3	WNK lysine deficient protein kinase 3	protein-coding	65	GC0XM054235	4.30
441	WNK1	WNK lysine deficient protein kinase 1	protein-coding	65	GC12P000862	4.30
442	CD28	CD28 molecule	protein-coding	64	GC02P204535	4.30
443	CDKN2C	cyclin-dependent kinase inhibitor 2C (p18, inhibits CDK4)	protein-coding	64	GC01P051427	4.30
444	CEBPB	CCAAT/enhancer binding protein (C/EBP), beta	protein-coding	64	GC20P048807	4.30
445	CUL7	cullin 7	protein-coding	64	GC06M043006	4.30
446	DDX11	DEAD/H (Asp-Glu-Ala-Asp/His) box helicase 11	protein-coding	64	GC12P031226	4.30
447	E2F5	E2F transcription factor 5, p130-binding	protein-coding	64	GC08P086089	4.30
448	ECM1	extracellular matrix protein 1	protein-coding	64	GC01P150480	4.30
449	ELN	elastin	protein-coding	64	GC07P073442	4.30
450	EPCAM	epithelial cell adhesion molecule	protein-coding	64	GC02P047572	4.30
451	FSTL1	follistatin-like 1	protein-coding	64	GC03M120111	4.30
452	GATA6	GATA binding protein 6	protein-coding	64	GC18P019749	4.30
453	IL12RB2	interleukin 12 receptor, beta 2	protein-coding	64	GC01P067773	4.30
454	LLGL1	lethal giant larvae homolog 1 (Drosophila)	protein-coding	64	GC17P018128	4.30
455	MKI67	marker of proliferation Ki-67	protein-coding	64	GC10M129894	4.30
456	PDK4	pyruvate dehydrogenase kinase, isozyme 4	protein-coding	64	GC07M095212	4.30
457	PGF	placental growth factor	protein-coding	64	GC14M075408	4.30
458	PLSCR1	phospholipid scramblase 1	protein-coding	64	GC03M146232	4.30
459	PTN	pleiotrophin	protein-coding	64	GC07M136912	4.30
460	PUM2	pumilio RNA-binding family member 2	protein-coding	64	GC02M020448	4.30
461	SLC7A5	solute carrier family 7 (amino acid transporter light chain, L system), member 5	protein-coding	64	GC16M087863	4.30
462	SMARCC1	SWI/SNF related, matrix associated, actin dependent regulator of chromatin, subfamily c, member 1	protein-coding	64	GC03M047626	4.30
463	SMARCC2	SWI/SNF related, matrix associated, actin dependent regulator of chromatin, subfamily c, member 2	protein-coding	64	GC12M056555	4.30
464	TNFRSF12A	tumor necrosis factor receptor superfamily, member 12A	protein-coding	64	GC16P003155	4.30
465	TNK2	tyrosine kinase, non-receptor, 2	protein-coding	64	GC03M195590	4.30
466	TRIM33	tripartite motif containing 33	protein-coding	64	GC01M114935	4.30
467	WNK4	WNK lysine deficient protein kinase 4	protein-coding	64	GC17P040932	4.30
468	ADARB1	adenosine deaminase, RNA-specific, B1	protein-coding	63	GC21P046493	4.30
469	APPL1	adaptor protein, phosphotyrosine interaction, PH domain and leucine zipper containing 1	protein-coding	63	GC03P057237	4.30
470	CD80	CD80 molecule	protein-coding	63	GC03M119243	4.30
471	COL4A2	collagen, type IV, alpha 2	protein-coding	63	GC13P110958	4.30
472	DLX5	distal-less homeobox 5	protein-coding	63	GC07M096649	4.30
473	DOK2	docking protein 2, 56kDa	protein-coding	63	GC08M021766	4.30
474	ECT2	epithelial cell transforming 2	protein-coding	63	GC03P172468	4.30
475	GDF9	growth differentiation factor 9	protein-coding	63	GC05M132196	4.30
476	GLS2	glutaminase 2 (liver, mitochondrial)	protein-coding	63	GC12M056864	4.30
477	IL15	interleukin 15	protein-coding	63	GC04P142557	4.30
478	LGMN	legumain	protein-coding	63	GC14M093170	4.30
479	MSI2	musashi RNA-binding protein 2	protein-coding	63	GC17P055334	4.30
480	MSI1	musashi RNA-binding protein 1	protein-coding	63	GC12M120779	4.30
481	NCBP2	nuclear cap binding protein subunit 2, 20kDa	protein-coding	63	GC03M196662	4.30
482	NEDD9	neural precursor cell expressed, developmentally down-regulated 9	protein-coding	63	GC06M011183	4.30
483	PDGFA	platelet-derived growth factor alpha polypeptide	protein-coding	63	GC07M000536	4.30
484	PDX1	pancreatic and duodenal homeobox 1	protein-coding	63	GC13P028494	4.30
485	PRKAG3	protein kinase, AMP-activated, gamma 3 non-catalytic subunit	protein-coding	63	GC02M219651	4.30
486	PUM1	pumilio RNA-binding family member 1	protein-coding	63	GC01M031405	4.30
487	RFC3	replication factor C (activator 1) 3, 38kDa	protein-coding	63	GC13P034392	4.30
488	RIT1	Ras-like without CAAX 1	protein-coding	63	GC01M155867	4.30
489	S100P	S100 calcium binding protein P	protein-coding	63	GC04P006700	4.30
490	TGFB1I1	transforming growth factor beta 1 induced transcript 1	protein-coding	63	GC16P031483	4.30
491	THBS4	thrombospondin 4	protein-coding	63	GC05P079287	4.30
492	ADAM22	ADAM metallopeptidase domain 22	protein-coding	62	GC07P087563	4.30
493	ARID1B	AT rich interactive domain 1B (SWI1-like)	protein-coding	62	GC06P157105	4.30
494	CD209	CD209 molecule	protein-coding	62	GC19M007804	4.30
495	CD47	CD47 molecule	protein-coding	62	GC03M107761	4.30
496	CDK14	cyclin-dependent kinase 14	protein-coding	62	GC07P090095	4.30
497	CLEC7A	C-type lectin domain family 7, member A	protein-coding	62	GC12M010269	4.30
498	CSRP2	cysteine and glycine-rich protein 2	protein-coding	62	GC12M077185	4.30
499	GKN3P	gastrokine 3, pseudogene	pseudogene	16	GC02P069101	4.30
500	CYSLTR1	cysteinyl leukotriene receptor 1	protein-coding	62	GC0XM077526	4.30
501	DRG2	developmentally regulated GTP binding protein 2	protein-coding	62	GC17P017992	4.30
502	ENTPD5	ectonucleoside triphosphate diphosphohydrolase 5	protein-coding	62	GC14M074424	4.30
503	FRK	fyn-related kinase	protein-coding	62	GC06M116308	4.30
504	GH1	growth hormone 1	protein-coding	62	GC17M061994	4.30
505	MCC	mutated in colorectal cancers	protein-coding	62	GC05M112388	4.30
506	MRAS	muscle RAS oncogene homolog	protein-coding	62	GC03P138066	4.30
507	MTMR6	myotubularin related protein 6	protein-coding	62	GC13M025820	4.30
508	NUAK1	NUAK family, SNF1-like kinase, 1	protein-coding	62	GC12M106457	4.30
509	NUDC	nudC nuclear distribution protein	protein-coding	62	GC01P027226	4.30
510	NUMBL	numb homolog (Drosophila)-like	protein-coding	62	GC19M041171	4.30
511	PF4	platelet factor 4	protein-coding	62	GC04M074836	4.30
512	PRMT5	protein arginine methyltransferase 5	protein-coding	62	GC14M023389	4.30
513	S1PR3	sphingosine-1-phosphate receptor 3	protein-coding	62	GC09P091606	4.30
514	SEMA5A	sema domain, seven thrombospondin repeats (type 1 and type 1-like), transmembrane domain (TM) and short cytoplasmic domain, (semaphorin) 5A	protein-coding	62	GC05M009036	4.30
515	SGK3	serum/glucocorticoid regulated kinase family, member 3	protein-coding	62	GC08P067624	4.30
516	SNRK	SNF related kinase	protein-coding	62	GC03P043303	4.30
517	TCL1A	T-cell leukemia/lymphoma 1A	protein-coding	62	GC14M096177	4.30
518	TNFSF14	tumor necrosis factor (ligand) superfamily, member 14	protein-coding	62	GC19M006663	4.30
519	TNFSF4	tumor necrosis factor (ligand) superfamily, member 4	protein-coding	62	GC01M173152	4.30
520	WNK2	WNK lysine deficient protein kinase 2	protein-coding	62	GC09P095947	4.30
521	ACTL6B	actin-like 6B	protein-coding	61	GC07M100240	4.30
522	ALOX15B	arachidonate 15-lipoxygenase, type B	protein-coding	61	GC17P007942	4.30
523	APEX2	APEX nuclease (apurinic/apyrimidinic endonuclease) 2	protein-coding	61	GC0XP055043	4.30
524	BCL3	B-cell CLL/lymphoma 3	protein-coding	61	GC19P045250	4.30
525	BIRC7	baculoviral IAP repeat containing 7	protein-coding	61	GC20P061867	4.30
526	CENPF	centromere protein F, 350/400kDa	protein-coding	61	GC01P214776	4.30
527	CLIC4	chloride intracellular channel 4	protein-coding	61	GC01P025071	4.30
528	CNOT6	CCR4-NOT transcription complex, subunit 6	protein-coding	61	GC05P179921	4.30
529	EHF	ets homologous factor	protein-coding	61	GC11P034599	4.30
530	FGF5	fibroblast growth factor 5	protein-coding	61	GC04P081187	4.30
531	IFI16	interferon, gamma-inducible protein 16	protein-coding	61	GC01P158969	4.30
532	KISS1	KiSS-1 metastasis-suppressor	protein-coding	61	GC01M204159	4.30
533	KLRB1	killer cell lectin-like receptor subfamily B, member 1	protein-coding	61	GC12M010497	4.30
534	LIMS1	LIM and senescent cell antigen-like domains 1	protein-coding	61	GC02P109150	4.30
535	MCM3AP	minichromosome maintenance complex component 3 associated protein	protein-coding	61	GC21M047655	4.30
536	MS4A1	membrane-spanning 4-domains, subfamily A, member 1	protein-coding	61	GC11P060225	4.30
537	PHLPP1	PH domain and leucine rich repeat protein phosphatase 1	protein-coding	61	GC18P060382	4.30
538	PPP1R8	protein phosphatase 1, regulatory subunit 8	protein-coding	61	GC01P028157	4.30
539	PRUNE	prune exopolyphosphatase	protein-coding	61	GC01P150980	4.30
540	RGS1	regulator of G-protein signaling 1	protein-coding	61	GC01P192544	4.30
541	SMARCD1	SWI/SNF related, matrix associated, actin dependent regulator of chromatin, subfamily d, member 1	protein-coding	61	GC12P050478	4.30
542	SMARCE1	SWI/SNF related, matrix associated, actin dependent regulator of chromatin, subfamily e, member 1	protein-coding	61	GC17M038781	4.30
543	TES	testis derived transcript (3 LIM domains)	protein-coding	61	GC07P115850	4.30
544	TNFSF18	tumor necrosis factor (ligand) superfamily, member 18	protein-coding	61	GC01M173009	4.30
545	TSPAN7	tetraspanin 7	protein-coding	61	GC0XP038420	4.30
546	AIF1	allograft inflammatory factor 1	protein-coding	60	GC06P031582	4.30
547	ARID1A	AT rich interactive domain 1A (SWI-like)	protein-coding	60	GC01P027022	4.30
548	CCNG1	cyclin G1	protein-coding	60	GC05P162864	4.30
549	CD72	CD72 molecule	protein-coding	60	GC09M035610	4.30
550	CDK1	cyclin-dependent kinase 1	protein-coding	60	GC10P062539	4.30
551	CITED2	Cbp/p300-interacting transactivator, with Glu/Asp-rich carboxy-terminal domain, 2	protein-coding	60	GC06M139735	4.30
552	CLN8	ceroid-lipofuscinosis, neuronal 8 (epilepsy, progressive with mental retardation)	protein-coding	60	GC08P001699	4.30
553	EOMES	eomesodermin	protein-coding	60	GC03M027757	4.30
554	ERF	Ets2 repressor factor	protein-coding	60	GC19M042751	4.30
555	GNL3L	guanine nucleotide binding protein-like 3 (nucleolar)-like	protein-coding	60	GC0XP054573	4.30
556	ICOS	inducible T-cell co-stimulator	protein-coding	60	GC02P204765	4.30
557	IL11RA	interleukin 11 receptor, alpha	protein-coding	60	GC09P034650	4.30
558	LAIR1	leukocyte-associated immunoglobulin-like receptor 1	protein-coding	60	GC19M054865	4.30
559	MYT1	myelin transcription factor 1	protein-coding	60	GC20P062796	4.30
560	NCBP1	nuclear cap binding protein subunit 1, 80kDa	protein-coding	60	GC09P100395	4.30
561	NSUN2	NOP2/Sun RNA methyltransferase family, member 2	protein-coding	60	GC05M006599	4.30
562	PDCD10	programmed cell death 10	protein-coding	60	GC03M167381	4.30
563	PDPN	podoplanin	protein-coding	60	GC01P013909	4.30
564	PLCD4	phospholipase C, delta 4	protein-coding	60	GC02P219473	4.30
565	SGK2	serum/glucocorticoid regulated kinase 2	protein-coding	60	GC20P042187	4.30
566	SIGMAR1	sigma non-opioid intracellular receptor 1	protein-coding	60	GC09M034634	4.30
567	TRPM4	transient receptor potential cation channel, subfamily M, member 4	protein-coding	60	GC19P049661	4.30
568	TRPV3	transient receptor potential cation channel, subfamily V, member 3	protein-coding	60	GC17M003413	4.30
569	ADNP	activity-dependent neuroprotector homeobox	protein-coding	59	GC20M049505	4.30
570	AIMP1	aminoacyl tRNA synthetase complex-interacting multifunctional protein 1	protein-coding	59	GC04P107236	4.30
571	CD320	CD320 molecule	protein-coding	59	GC19M008367	4.30
572	CD69	CD69 molecule	protein-coding	59	GC12M010498	4.30
573	CREB3	cAMP responsive element binding protein 3	protein-coding	59	GC09P035722	4.30
574	DLL4	delta-like 4 (Drosophila)	protein-coding	59	GC15P041221	4.30
575	EP400	E1A binding protein p400	protein-coding	59	GC12P132434	4.30
576	FGFRL1	fibroblast growth factor receptor-like 1	protein-coding	59	GC04P001003	4.30
577	GMFB	glia maturation factor, beta	protein-coding	59	GC14M054941	4.30
578	JARID2	jumonji, AT rich interactive domain 2	protein-coding	59	GC06P015246	4.30
579	KLK8	kallikrein-related peptidase 8	protein-coding	59	GC19M051499	4.30
580	NCOA4	nuclear receptor coactivator 4	protein-coding	59	GC10P051565	4.30
581	NDP	Norrie disease (pseudoglioma)	protein-coding	59	GC0XM043808	4.30
582	PDCD2	programmed cell death 2	protein-coding	59	GC06M170884	4.30
583	PTP4A3	protein tyrosine phosphatase type IVA, member 3	protein-coding	59	GC08P142432	4.30
584	RHOH	ras homolog family member H	protein-coding	59	GC04P040192	4.30
585	SCIN	scinderin	protein-coding	59	GC07P012610	4.30
586	SETD8	SET domain containing (lysine methyltransferase) 8	protein-coding	59	GC12P123868	4.30
587	SIRT4	sirtuin 4	protein-coding	59	GC12P120740	4.30
588	SMARCD3	SWI/SNF related, matrix associated, actin dependent regulator of chromatin, subfamily d, member 3	protein-coding	59	GC07M150935	4.30
589	STARD13	StAR-related lipid transfer (START) domain containing 13	protein-coding	59	GC13M033677	4.30
590	TNFSF9	tumor necrosis factor (ligand) superfamily, member 9	protein-coding	59	GC19P006531	4.30
591	TSPYL2	TSPY-like 2	protein-coding	59	GC0XP053111	4.30
592	UCKL1	uridine-cytidine kinase 1-like 1	protein-coding	59	GC20M062571	4.30
593	USP19	ubiquitin specific peptidase 19	protein-coding	59	GC03M049145	4.30
594	YME1L1	YME1-like 1 ATPase	protein-coding	59	GC10M027439	4.30
595	CCAR1	cell division cycle and apoptosis regulator 1	protein-coding	58	GC10P070480	4.30
596	CCL23	chemokine (C-C motif) ligand 23	protein-coding	58	GC17M034340	4.30
597	CD70	CD70 molecule	protein-coding	58	GC19M006583	4.30
598	CHAF1A	chromatin assembly factor 1, subunit A (p150)	protein-coding	58	GC19P004402	4.30
599	CXCL2	chemokine (C-X-C motif) ligand 2	protein-coding	58	GC04M074962	4.30
600	DBF4	DBF4 zinc finger	protein-coding	58	GC07P087505	4.30
601	DDIT4	DNA-damage-inducible transcript 4	protein-coding	58	GC10P074033	4.30
602	FKBP3	FK506 binding protein 3, 25kDa	protein-coding	58	GC14M045584	4.30
603	GH2	growth hormone 2	protein-coding	58	GC17M061957	4.30
604	IL17F	interleukin 17F	protein-coding	58	GC06M052101	4.30
605	LRRFIP1	leucine rich repeat (in FLII) interacting protein 1	protein-coding	58	GC02P238536	4.30
606	NES	nestin	protein-coding	58	GC01M156639	4.30
607	PKM	pyruvate kinase, muscle	protein-coding	58	GC15M072492	4.30
608	SH2D2A	SH2 domain containing 2A	protein-coding	58	GC01M156776	4.30
609	SIRPG	signal-regulatory protein gamma	protein-coding	58	GC20M001558	4.30
610	SRSF3	serine/arginine-rich splicing factor 3	protein-coding	58	GC06P036562	4.30
611	SULF1	sulfatase 1	protein-coding	58	GC08P070378	4.30
612	TNFSF8	tumor necrosis factor (ligand) superfamily, member 8	protein-coding	58	GC09M117656	4.30
613	TOPORS	topoisomerase I binding, arginine/serine-rich, E3 ubiquitin protein ligase	protein-coding	58	GC09M032496	4.30
614	TTYH2	tweety family member 2	protein-coding	58	GC17P072231	4.30
615	UXT	ubiquitously-expressed, prefoldin-like chaperone	protein-coding	58	GC0XM047511	4.30
616	WWC1	WW and C2 domain containing 1	protein-coding	58	GC05P167652	4.30
617	NANOGP8	Nanog homeobox pseudogene 8	pseudogene	24	GC15M035375	4.30
618	YBX1	Y box binding protein 1	protein-coding	58	GC01P043148	4.30
619	AEBP1	AE binding protein 1	protein-coding	57	GC07P044143	4.30
620	APIP	APAF1 interacting protein	protein-coding	57	GC11M034861	4.30
621	CBFA2T3	core-binding factor, runt domain, alpha subunit 2; translocated to, 3	protein-coding	57	GC16M088941	4.30
622	CCHCR1	coiled-coil alpha-helical rod protein 1	protein-coding	57	GC06M031110	4.30
623	CCL16	chemokine (C-C motif) ligand 16	protein-coding	57	GC17M034303	4.30
624	CD164	CD164 molecule, sialomucin	protein-coding	57	GC06M109687	4.30
625	CECR1	cat eye syndrome chromosome region, candidate 1	protein-coding	57	GC22M017660	4.30
626	E4F1	E4F transcription factor 1	protein-coding	57	GC16P002276	4.30
627	FERMT1	fermitin family member 1	protein-coding	57	GC20M006055	4.30
628	KDM5B	lysine (K)-specific demethylase 5B	protein-coding	57	GC01M202696	4.30
629	LGALS9	lectin, galactoside-binding, soluble, 9	protein-coding	57	GC17P025956	4.30
630	NAP1L1	nucleosome assembly protein 1-like 1	protein-coding	57	GC12M076438	4.30
631	NUDT6	nudix (nucleoside diphosphate linked moiety X)-type motif 6	protein-coding	57	GC04M123814	4.30
632	PBRM1	polybromo 1	protein-coding	57	GC03M052579	4.30
633	PEX11A	peroxisomal biogenesis factor 11 alpha	protein-coding	57	GC15M090224	4.30
634	PLA2R1	phospholipase A2 receptor 1, 180kDa	protein-coding	57	GC02M160788	4.30
635	RAB25	RAB25, member RAS oncogene family	protein-coding	57	GC01P156030	4.30
636	SAFB	scaffold attachment factor B	protein-coding	57	GC19P005574	4.30
637	SH3BP4	SH3-domain binding protein 4	protein-coding	57	GC02P235876	4.30
638	SMOC2	SPARC related modular calcium binding 2	protein-coding	57	GC06P168841	4.30
639	AMICA1	adhesion molecule, interacts with CXADR antigen 1	protein-coding	56	GC11M118064	4.30
640	BCAR3	breast cancer anti-estrogen resistance 3	protein-coding	56	GC01M094027	4.30
641	CD200	CD200 molecule	protein-coding	56	GC03P112051	4.30
642	CDK5RAP3	CDK5 regulatory subunit associated protein 3	protein-coding	56	GC17P046048	4.30
643	CHAD	chondroadherin	protein-coding	56	GC17M048541	4.30
644	COL8A2	collagen, type VIII, alpha 2	protein-coding	56	GC01M036563	4.30
645	DERL2	derlin 2	protein-coding	56	GC17M005374	4.30
646	EBAG9	estrogen receptor binding site associated, antigen, 9	protein-coding	56	GC08P110621	4.30
647	EMP3	epithelial membrane protein 3	protein-coding	56	GC19P048829	4.30
648	FIGNL1	fidgetin-like 1	protein-coding	56	GC07M050479	4.30
649	GPR132	G protein-coupled receptor 132	protein-coding	56	GC14M105608	4.30
650	IKZF3	IKAROS family zinc finger 3 (Aiolos)	protein-coding	56	GC17M037921	4.30
651	KDM2B	lysine (K)-specific demethylase 2B	protein-coding	56	GC12M121866	4.30
652	KHDRBS3	KH domain containing, RNA binding, signal transduction associated 3	protein-coding	56	GC08P136538	4.30
653	KRT2	keratin 2	protein-coding	56	GC12M053038	4.30
654	LZTS1	leucine zipper, putative tumor suppressor 1	protein-coding	56	GC08M020147	4.30
655	MECOM	MDS1 and EVI1 complex locus	protein-coding	56	GC03M168802	4.30
656	MYBL1	v-myb avian myeloblastosis viral oncogene homolog-like 1	protein-coding	56	GC08M067474	4.30
657	PINX1	PIN2/TERF1 interacting, telomerase inhibitor 1	protein-coding	56	GC08M010659	4.30
658	PRAME	preferentially expressed antigen in melanoma	protein-coding	56	GC22M022890	4.30
659	STEAP4	STEAP family member 4	protein-coding	56	GC07M087905	4.30
660	TNFSF12	tumor necrosis factor (ligand) superfamily, member 12	protein-coding	56	GC17P007452	4.30
661	TRH	thyrotropin-releasing hormone	protein-coding	56	GC03P129693	4.30
662	AMOTL2	angiomotin like 2	protein-coding	55	GC03M134074	4.30
663	ARID5B	AT rich interactive domain 5B (MRF1-like)	protein-coding	55	GC10P063661	4.30
664	CAPRIN1	cell cycle associated protein 1	protein-coding	55	GC11P034031	4.30
665	CIRBP	cold inducible RNA binding protein	protein-coding	55	GC19P001269	4.30
666	CRNN	cornulin	protein-coding	55	GC01M152381	4.30
667	DPT	dermatopontin	protein-coding	55	GC01M168664	4.30
668	EBI3	Epstein-Barr virus induced 3	protein-coding	55	GC19P004231	4.30
669	EYA3	eyes absent homolog 3 (Drosophila)	protein-coding	55	GC01M028296	4.30
670	GLMN	glomulin, FKBP associated protein	protein-coding	55	GC01M092711	4.30
671	IGSF8	immunoglobulin superfamily, member 8	protein-coding	55	GC01M160061	4.30
672	ILKAP	integrin-linked kinase-associated serine/threonine phosphatase	protein-coding	55	GC02M239079	4.30
673	ING4	inhibitor of growth family, member 4	protein-coding	55	GC12M006759	4.30
674	LECT2	leukocyte cell-derived chemotaxin 2	protein-coding	55	GC05M135310	4.30
675	NEIL3	nei endonuclease VIII-like 3 (E. coli)	protein-coding	55	GC04P178230	4.30
676	NENF	neudesin neurotrophic factor	protein-coding	55	GC01P212606	4.30
677	NPPC	natriuretic peptide C	protein-coding	55	GC02M232786	4.30
678	RAB3GAP1	RAB3 GTPase activating protein subunit 1 (catalytic)	protein-coding	55	GC02P135809	4.30
679	RAPGEF2	Rap guanine nucleotide exchange factor (GEF) 2	protein-coding	55	GC04P160025	4.30
680	RNF13	ring finger protein 13	protein-coding	55	GC03P149531	4.30
681	S100A14	S100 calcium binding protein A14	protein-coding	55	GC01M153586	4.30
682	S1PR2	sphingosine-1-phosphate receptor 2	protein-coding	55	GC19M010332	4.30
683	SAMSN1	SAM domain, SH3 domain and nuclear localization signals 1	protein-coding	55	GC21M015857	4.30
684	SIGLEC7	sialic acid binding Ig-like lectin 7	protein-coding	55	GC19P051645	4.30
685	SRMS	src-related kinase lacking C-terminal regulatory tyrosine and N-terminal myristylation sites	protein-coding	55	GC20M062172	4.30
686	STOML2	stomatin (EPB72)-like 2	protein-coding	55	GC09M035099	4.30
687	TENC1	tensin like C1 domain containing phosphatase (tensin 2)	protein-coding	55	GC12P053440	4.30
688	THAP1	THAP domain containing, apoptosis associated protein 1	protein-coding	55	GC08M042691	4.30
689	VAT1	vesicle amine transport 1	protein-coding	55	GC17M041166	4.30
690	VTCN1	V-set domain containing T cell activation inhibitor 1	protein-coding	55	GC01M117686	4.30
691	ZNF217	zinc finger protein 217	protein-coding	55	GC20M052183	4.30
692	APPL2	adaptor protein, phosphotyrosine interaction, PH domain and leucine zipper containing 2	protein-coding	54	GC12M105568	4.30
693	CDCP1	CUB domain containing protein 1	protein-coding	54	GC03M045123	4.30
694	CILP	cartilage intermediate layer protein, nucleotide pyrophosphohydrolase	protein-coding	54	GC15M065488	4.30
695	DSG4	desmoglein 4	protein-coding	54	GC18P028956	4.30
696	FGF22	fibroblast growth factor 22	protein-coding	54	GC19P000639	4.30
697	GDF6	growth differentiation factor 6	protein-coding	54	GC08M097223	4.30
698	JTB	jumping translocation breakpoint	protein-coding	54	GC01M153946	4.30
699	LEMD3	LEM domain containing 3	protein-coding	54	GC12P065563	4.30
700	MUC20	mucin 20, cell surface associated	protein-coding	54	GC03P195447	4.30
701	NASP	nuclear autoantigenic sperm protein (histone-binding)	protein-coding	54	GC01P046049	4.30
702	OLFM4	olfactomedin 4	protein-coding	54	GC13P053602	4.30
703	PARP10	poly (ADP-ribose) polymerase family, member 10	protein-coding	54	GC08M145051	4.30
704	PEX11B	peroxisomal biogenesis factor 11 beta	protein-coding	54	GC01P145516	4.30
705	PIWIL2	piwi-like RNA-mediated gene silencing 2	protein-coding	54	GC08P022132	4.30
706	PTOV1	prostate tumor overexpressed 1	protein-coding	54	GC19P050354	4.30
707	RAB3GAP2	RAB3 GTPase activating protein subunit 2 (non-catalytic)	protein-coding	54	GC01M220322	4.30
708	RAX	retina and anterior neural fold homeobox	protein-coding	54	GC18M056909	4.30
709	REG3A	regenerating islet-derived 3 alpha	protein-coding	54	GC02M079384	4.30
710	RHBDF2	rhomboid 5 homolog 2 (Drosophila)	protein-coding	54	GC17M074466	4.30
711	RPRD1B	regulation of nuclear pre-mRNA domain containing 1B	protein-coding	54	GC20P036662	4.30
712	SERPINB13	serpin peptidase inhibitor, clade B (ovalbumin), member 13	protein-coding	54	GC18P061227	4.30
713	SRRT	serrate RNA effector molecule homolog (Arabidopsis)	protein-coding	54	GC07P100472	4.30
714	TMEFF2	transmembrane protein with EGF-like and two follistatin-like domains 2	protein-coding	54	GC02M192777	4.30
715	ZNF317	zinc finger protein 317	protein-coding	54	GC19P009251	4.30
716	ACER2	alkaline ceramidase 2	protein-coding	53	GC09P019408	4.30
717	AGTRAP	angiotensin II receptor-associated protein	protein-coding	53	GC01P011796	4.30
718	ATAD2	ATPase family, AAA domain containing 2	protein-coding	53	GC08M124332	4.30
719	ATG13	autophagy related 13	protein-coding	53	GC11P046638	4.30
720	CCDC88A	coiled-coil domain containing 88A	protein-coding	53	GC02M055514	4.30
721	CD24	CD24 molecule	protein-coding	53	GC06U900001	4.30
722	CDK3	cyclin-dependent kinase 3	protein-coding	53	GC17P073996	4.30
723	DMRT1	doublesex and mab-3 related transcription factor 1	protein-coding	53	GC09P000831	4.30
724	DTL	denticleless E3 ubiquitin protein ligase homolog (Drosophila)	protein-coding	53	GC01P212208	4.30
725	ELF4	E74-like factor 4 (ets domain transcription factor)	protein-coding	53	GC0XM129198	4.30
726	IFIT3	interferon-induced protein with tetratricopeptide repeats 3	protein-coding	53	GC10P091077	4.30
727	IL27	interleukin 27	protein-coding	53	GC16M028511	4.30
728	INSM1	insulinoma-associated 1	protein-coding	53	GC20P020348	4.30
729	KANK2	KN motif and ankyrin repeat domains 2	protein-coding	53	GC19M011274	4.30
730	LY75	lymphocyte antigen 75	protein-coding	53	GC02M160659	4.30
731	MEGF10	multiple EGF-like-domains 10	protein-coding	53	GC05P126654	4.30
732	PODN	podocan	protein-coding	53	GC01P053527	4.30
733	RERG	RAS-like, estrogen-regulated, growth inhibitor	protein-coding	53	GC12M015160	4.30
734	ROGDI	rogdi homolog (Drosophila)	protein-coding	53	GC16M004846	4.30
735	RP9	retinitis pigmentosa 9 (autosomal dominant)	protein-coding	53	GC07M033134	4.30
736	SAFB2	scaffold attachment factor B2	protein-coding	53	GC19M005587	4.30
737	TSPAN3	tetraspanin 3	protein-coding	53	GC15M077336	4.30
738	UNC45A	unc-45 homolog A (C. elegans)	protein-coding	53	GC15P091473	4.30
739	ZNF423	zinc finger protein 423	protein-coding	53	GC16M049524	4.30
740	BLOC1S2	biogenesis of lysosomal organelles complex-1, subunit 2	protein-coding	52	GC10M102023	4.30
741	CHERP	calcium homeostasis endoplasmic reticulum protein	protein-coding	52	GC19M016629	4.30
742	CHTF18	CTF18, chromosome transmission fidelity factor 18 homolog (S. cerevisiae)	protein-coding	52	GC16P000838	4.30
743	CXCL14	chemokine (C-X-C motif) ligand 14	protein-coding	52	GC05M134934	4.30
744	DIS3L2	DIS3 like 3'-5' exoribonuclease 2	protein-coding	52	GC02P232825	4.30
745	GREB1	growth regulation by estrogen in breast cancer 1	protein-coding	52	GC02P011674	4.30
746	KAZALD1	Kazal-type serine peptidase inhibitor domain 1	protein-coding	52	GC10P102810	4.30
747	MANF	mesencephalic astrocyte-derived neurotrophic factor	protein-coding	52	GC03P051399	4.30
748	PHIP	pleckstrin homology domain interacting protein	protein-coding	52	GC06M079644	4.30
749	RNF139	ring finger protein 139	protein-coding	52	GC08P125487	4.30
750	SHCBP1	SHC SH2-domain binding protein 1	protein-coding	52	GC16M046614	4.30
751	VSIG4	V-set and immunoglobulin domain containing 4	protein-coding	52	GC0XM065241	4.30
752	WDR62	WD repeat domain 62	protein-coding	52	GC19P036545	4.30
753	ZNF3	zinc finger protein 3	protein-coding	52	GC07M099661	4.30
754	ASAP3	ArfGAP with SH3 domain, ankyrin repeat and PH domain 3	protein-coding	51	GC01M023755	4.30
755	CCL14	chemokine (C-C motif) ligand 14	protein-coding	51	GC17M034389	4.30
756	CRLF2	cytokine receptor-like factor 2	protein-coding	51	GC0XM001274	4.30
757	DACH2	dachshund family transcription factor 2	protein-coding	51	GC0XP085403	4.30
758	IL26	interleukin 26	protein-coding	51	GC12M068595	4.30
759	NOP2	NOP2 nucleolar protein	protein-coding	51	GC12M006666	4.30
760	OSGIN1	oxidative stress induced growth inhibitor 1	protein-coding	51	GC16P083982	4.30
761	PCGF1	polycomb group ring finger 1	protein-coding	51	GC02M074732	4.30
762	RHBDF1	rhomboid 5 homolog 1 (Drosophila)	protein-coding	51	GC16M000108	4.30
763	SRA1	steroid receptor RNA activator 1	protein-coding	51	GC05M139911	4.30
764	TPPP3	tubulin polymerization-promoting protein family member 3	protein-coding	51	GC16M067423	4.30
765	TSPY1	testis specific protein, Y-linked 1	protein-coding	51	GC0YP009304	4.30
766	ZGPAT	zinc finger, CCCH-type with G patch domain	protein-coding	51	GC20P062338	4.30
767	ZNF268	zinc finger protein 268	protein-coding	51	GC12P133757	4.30
768	ACKR3	atypical chemokine receptor 3	protein-coding	50	GC02P237477	4.30
769	AMBRA1	autophagy/beclin-1 regulator 1	protein-coding	50	GC11M046417	4.30
770	ANGPTL6	angiopoietin-like 6	protein-coding	50	GC19M010203	4.30
771	BLCAP	bladder cancer associated protein	protein-coding	50	GC20M036130	4.30
772	CNOT6L	CCR4-NOT transcription complex, subunit 6-like	protein-coding	50	GC04M078634	4.30
773	DBF4B	DBF4 zinc finger B	protein-coding	50	GC17P042785	4.30
774	DPF1	D4, zinc and double PHD fingers family 1	protein-coding	50	GC19M038701	4.30
775	DPF3	D4, zinc and double PHD fingers, family 3	protein-coding	50	GC14M073086	4.30
776	ENPP4	ectonucleotide pyrophosphatase/phosphodiesterase 4 (putative)	protein-coding	50	GC06P046144	4.30
777	ETV3	ets variant 3	protein-coding	50	GC01M157090	4.30
778	FAM188A	family with sequence similarity 188, member A	protein-coding	50	GC10M015820	4.30
779	FGD5	FYVE, RhoGEF and PH domain containing 5	protein-coding	50	GC03P014860	4.30
780	FOXL1	forkhead box L1	protein-coding	50	GC16P086612	4.30
781	INSC	inscuteable homolog (Drosophila)	protein-coding	50	GC11P015127	4.30
782	LST1	leukocyte specific transcript 1	protein-coding	50	GC06P031760	4.30
783	MACC1	metastasis associated in colon cancer 1	protein-coding	50	GC07M020140	4.30
784	MTPN	myotrophin	protein-coding	50	GC07M135613	4.30
785	NACC1	nucleus accumbens associated 1, BEN and BTB (POZ) domain containing	protein-coding	50	GC19P013229	4.30
786	NPDC1	neural proliferation, differentiation and control, 1	protein-coding	50	GC09M139933	4.30
787	RNF126	ring finger protein 126	protein-coding	50	GC19M000647	4.30
788	TIMD4	T-cell immunoglobulin and mucin domain containing 4	protein-coding	50	GC05M156346	4.30
789	TMEM127	transmembrane protein 127	protein-coding	50	GC02M096916	4.30
790	ZNF16	zinc finger protein 16	protein-coding	50	GC08M146155	4.30
791	AJUBA	ajuba LIM protein	protein-coding	49	GC14M023441	4.30
792	BATF2	basic leucine zipper transcription factor, ATF-like 2	protein-coding	49	GC11M064755	4.30
793	C18orf54	chromosome 18 open reading frame 54	protein-coding	49	GC18P051884	4.30
794	C3orf58	chromosome 3 open reading frame 58	protein-coding	49	GC03P143690	4.30
795	CDCA4	cell division cycle associated 4	protein-coding	49	GC14M105605	4.30
796	DONSON	downstream neighbor of SON	protein-coding	49	GC21M034948	4.30
797	EIF1AD	eukaryotic translation initiation factor 1A domain containing	protein-coding	49	GC11M065764	4.30
798	FILIP1L	filamin A interacting protein 1-like	protein-coding	49	GC03M099548	4.30
799	HEPACAM	hepatic and glial cell adhesion molecule	protein-coding	49	GC11M124789	4.30
800	POC1B	POC1 centriolar protein B	protein-coding	49	GC12M089814	4.30
801	SLC12A8	solute carrier family 12, member 8	protein-coding	49	GC03M124801	4.30
802	TM4SF4	transmembrane 4 L six family member 4	protein-coding	49	GC03P149191	4.30
803	TMEM8B	transmembrane protein 8B	protein-coding	49	GC09P035814	4.30
804	USPL1	ubiquitin specific peptidase like 1	protein-coding	49	GC13P031191	4.30
805	WTIP	Wilms tumor 1 interacting protein	protein-coding	49	GC19P034971	4.30
806	YPEL3	yippee-like 3 (Drosophila)	protein-coding	49	GC16M030103	4.30
807	CHP2	calcineurin-like EF-hand protein 2	protein-coding	48	GC16P023765	4.30
808	HEMGN	hemogen	protein-coding	48	GC09M100689	4.30
809	L3MBTL1	l(3)mbt-like 1 (Drosophila)	protein-coding	48	GC20P042137	4.30
810	NANOS3	nanos homolog 3 (Drosophila)	protein-coding	48	GC19P013972	4.30
811	NOX5	NADPH oxidase, EF-hand calcium binding domain 5	protein-coding	48	GC15P069222	4.30
812	PTH2	parathyroid hormone 2	protein-coding	48	GC19M049925	4.30
813	ZBED1	zinc finger, BED-type containing 1	protein-coding	48	GC0XM002320	4.30
814	ZNF35	zinc finger protein 35	protein-coding	48	GC03P044690	4.30
815	ZNF703	zinc finger protein 703	protein-coding	48	GC08P037553	4.30
816	CUZD1	CUB and zona pellucida-like domains 1	protein-coding	47	GC10M124582	4.30
817	SELK	selenoprotein K	protein-coding	47	GC03M053918	4.30
818	SP6	Sp6 transcription factor	protein-coding	47	GC17M045922	4.30
819	TBRG1	transforming growth factor beta regulator 1	protein-coding	47	GC11P124492	4.30
820	ZNF256	zinc finger protein 256	protein-coding	47	GC19M058452	4.30
821	LYRM1	LYR motif containing 1	protein-coding	46	GC16P020911	4.30
822	PHACTR4	phosphatase and actin regulator 4	protein-coding	46	GC01P028696	4.30
823	PTBP3	polypyrimidine tract binding protein 3	protein-coding	46	GC09M114981	4.30
824	RABL6	RAB, member RAS oncogene family-like 6	protein-coding	46	GC09P139702	4.30
825	RASL10A	RAS-like, family 10, member A	protein-coding	46	GC22M029708	4.30
826	TMUB1	transmembrane and ubiquitin-like domain containing 1	protein-coding	46	GC07M150778	4.30
827	AOC1	amine oxidase, copper containing 1	protein-coding	45	GC07P150523	4.30
828	CLECL1	C-type lectin-like 1	protein-coding	45	GC12M010499	4.30
829	DLEC1	deleted in lung and esophageal cancer 1	protein-coding	45	GC03P038080	4.30
830	FAM58A	family with sequence similarity 58, member A	protein-coding	45	GC0XM152854	4.30
831	HDGFRP3	hepatoma-derived growth factor, related protein 3	protein-coding	45	GC15M083784	4.30
832	NAA35	N(alpha)-acetyltransferase 35, NatC auxiliary subunit	protein-coding	45	GC09P088556	4.30
833	REG3G	regenerating islet-derived 3 gamma	protein-coding	45	GC02P079165	4.30
834	CHTF8	CTF8, chromosome transmission fidelity factor 8 homolog (S. cerevisiae)	protein-coding	44	GC16M069151	4.30
835	PID1	phosphotyrosine interaction domain containing 1	protein-coding	44	GC02M229715	4.30
836	PPP1R26	protein phosphatase 1, regulatory subunit 26	protein-coding	44	GC09P138372	4.30
837	ZFP91	ZFP91 zinc finger protein	protein-coding	44	GC11P058347	4.30
838	KDM8	lysine (K)-specific demethylase 8	protein-coding	43	GC16P027214	4.30
839	PRR15	proline rich 15	protein-coding	43	GC07P029603	4.30
840	SPZ1	spermatogenic leucine zipper 1	protein-coding	43	GC05P079651	4.30
841	ZNF580	zinc finger protein 580	protein-coding	43	GC19P056152	4.30
842	KLHL41	kelch-like family member 41	protein-coding	42	GC02P170367	4.30
843	GAREM	GRB2 associated, regulator of MAPK1	protein-coding	41	GC18M029704	4.30
844	PAXBP1	PAX3 and PAX7 binding protein 1	protein-coding	41	GC21M034108	4.30
845	ARHGEF39	Rho guanine nucleotide exchange factor (GEF) 39	protein-coding	40	GC09M035658	4.30
846	CACUL1	CDK2-associated, cullin domain 1	protein-coding	40	GC10M120433	4.30
847	GAPT	GRB2-binding adaptor protein, transmembrane	protein-coding	40	GC05P057787	4.30
848	PRDM6	PR domain containing 6	protein-coding	40	GC05P122424	4.30
849	BRINP1	bone morphogenetic protein/retinoic acid inducible neural-specific 1	protein-coding	39	GC09M121917	4.30
850	C1orf56	chromosome 1 open reading frame 56	protein-coding	38	GC01P151021	4.30
851	NCCRP1	non-specific cytotoxic cell receptor protein 1 homolog (zebrafish)	protein-coding	38	GC19P039687	4.30
852	HILPDA	hypoxia inducible lipid droplet-associated	protein-coding	37	GC07P128123	4.30
853	MARVELD1	MARVEL domain containing 1	protein-coding	37	GC10P099464	4.30
854	TBATA	thymus, brain and testes associated	protein-coding	37	GC10M072531	4.30
855	TSPY2	testis specific protein, Y-linked 2	protein-coding	37	GC0YP006114	4.30
856	BRINP2	bone morphogenetic protein/retinoic acid inducible neural-specific 2	protein-coding	36	GC01P177141	4.30
857	TSPY3	testis specific protein, Y-linked 3	protein-coding	33	GC0YP009237	4.30
858	DYNAP	dynactin associated protein	protein-coding	30	GC18P052254	4.30
859	TSPY4	testis specific protein, Y-linked 4	protein-coding	30	GC0YP009176	4.30
864	UBTFL1	upstream binding transcription factor, RNA polymerase I-like 1	pseudogene	29	GC11P089819	4.30
867	USP17L1P	ubiquitin specific peptidase 17-like family member 1, pseudogene	pseudogene	24	GC08P007190	4.30
880	USP17L3	ubiquitin specific peptidase 17-like family member 3	pseudogene	22	GC08M007833	4.30
885	USP17L6P	ubiquitin specific peptidase 17-like family member 6, pseudogene	pseudogene	24	GC04P009371	4.30
